# Supplementary material for: Transcriptomics of Improved Fruit Retention by Hexanal in ‘Honeycrisp’ Reveals Hormonal Crosstalk and Reduced Cell Wall Degradation in the Fruit Abscission Zone
Source: Int J Mol Sci. 2021 Aug 17;22(16):8830. doi: 10.3390/ijms22168830 (PMC8396267; doi:10.3390/ijms22168830)
Supplement: Supplementary file 1 [file ijms-22-08830-s001.zip]

Archive with 6 entries (6 files):
- Supplementary material Table S2.xlsx
- Supplementary material Table S3.xlsx
- Supplementary material Table S4.xlsx
- Supplementary material Table S5.xlsx
- Supplementary material Table S6.xlsx
- Supplementary material Tables S1 S7 and Figures S1 S2.pdf
