# Supplementary material for: Transcriptomics of Improved Fruit Retention by Hexanal in ‘Honeycrisp’ Reveals Hormonal Crosstalk and Reduced Cell Wall Degradation in the Fruit Abscission Zone
Source: Int J Mol Sci. 2021 Aug 17;22(16):8830. doi: 10.3390/ijms22168830 (PMC8396267; doi:10.3390/ijms22168830)
Supplement: Supplementary file 1 [file ijms-22-08830-s001.zip › Supplementary material Table S2.xlsx]

## Sheet: Differentially Expressed Genes
Table S2. Detail information of up and down-regulated diffrentially expressed genes
Gene ID	log2FoldChange	padj	Gene > Defline	Gene > Organism Name	Gene > Length	Gene > Chromosome . Primary Identifier	Gene > Chromosome Location . Start	Gene > Chromosome Location . End
MD13G1175300	4.34184	0.010742	peroxidase (E1.11.1.7)	M. domestica v1.1	1638	Chr13	14485822	14487459
MD04G1180900	4.33284	0.000870859	F-box-like family protein	M. domestica v1.1	1461	Chr04	27157821	27159281
MD00G1113500	4.25201	0.00135799	zinc finger protein 2	M. domestica v1.1	342	Chr00	24055637	24055978
MD10G1111400	3.96866	0.0432647	Protein of unknown function	M. domestica v1.1	892	Chr10	18292332	18293223
MD05G1046500	3.96811	0.0365942	Tetratricopeptide repeat (TPR)-like superfamily protein	M. domestica v1.1	1206	Chr05	7869704	7870909
MD06G1152100	3.89264	0.0114735	Histone acetyltransferase	M. domestica v1.1	203	Chr06	29587919	29588121
MD00G1133400	3.79252	0.0150126	Endoglucanase	M. domestica v1.1	589	Chr00	28968480	28969068
MD04G1066200	3.68682	0.0256627	Protein of unknown function	M. domestica v1.1	1122	Chr04	8832781	8833902
MD01G1226700	3.42871	0.0365942	F-box/RNI-like superfamily protein	M. domestica v1.1	639	Chr01	31686739	31687377
MD15G1362500	3.23423	0.0302438	agamous-like MADS-box protein AGL104	M. domestica v1.1	5215	Chr15	43737493	43742707
MD02G1198000	3.1695	0.0151537	gibberellin 20 oxidase 1-like	M. domestica v1.1	1753	Chr02	19262856	19264608
MD15G1171100	3.12882	0.0436758	YABBY domain class transcription factor	M. domestica v1.1	4399	Chr15	13285307	13289705
MD06G1122900	3.09612	0.000504887	RING-H2 FINGER PROTEIN ATL60	M. domestica v1.1	555	Chr06	26438488	26439042
MD04G1097800	2.80655	0.0312013	Protein of unknown function	M. domestica v1.1	537	Chr04	18166603	18167139
MD12G1082100	2.68867	0.00234359	putative CCR4-associated factor 1 homolog 8	M. domestica v1.1	1035	Chr12	10002163	10003197
MD12G1034200	2.62979	0.00310878	transcription repressor OFP13-like	M. domestica v1.1	876	Chr12	3751599	3752474
MD10G1015700	2.58169	0.0422625	PPR repeat (PPR) // PPR repeat family (PPR_2)	M. domestica v1.1	870	Chr10	2075461	2076330
MD15G1182200	2.58169	0.0422625	RHO GUANINE NUCLEOTIDE EXCHANGE FACTOR 8-like	M. domestica v1.1	2818	Chr15	14446832	14449649
MD02G1302600	2.55945	0.0267238	Leucine Rich Repeat (LRR_1) // Leucine rich repeat N-terminal domain (LRRNT_2) // Leucine rich repeat (LRR_8)	M. domestica v1.1	2110	Chr02	35676119	35678228
MD10G1268500	2.55529	0.0100533	OXIDOREDUCTASE, 2OG-FE II OXYGENASE FAMILY PROTEIN	M. domestica v1.1	3862	Chr10	36139905	36143766
MD17G1137500	2.55529	0.0100533	protein DETOXIFICATION 56	M. domestica v1.1	1452	Chr17	12328143	12329594
MD15G1131700	2.53098	0.0134647	BIS3 biphenyl synthase	M. domestica v1.1	1962	Chr15	9556180	9558141
MD16G1004500	2.50671	0.00290075	STI2 PROTEIN-RELATED	M. domestica v1.1	1222	Chr16	344135	345356
MD13G1023300	2.49539	0.0138738	MLP-like protein 28	M. domestica v1.1	3799	Chr13	1675296	1679094
MD07G1286100	2.49539	0.0138738	TREHALOSE-6-PHOSPHATE SYNTHASE	M. domestica v1.1	2646	Chr07	34815809	34818454
MD13G1155200	2.49539	0.0138738	uncharecterized protein	M. domestica v1.1	1215	Chr13	12098634	12099848
MD05G1072300	2.49418	0.00303673	EPIDIDYMAL MEMBRANE PROTEIN E9-like	M. domestica v1.1	614	Chr05	15256285	15256898
MD13G1126900	2.44661	0.00429854	NADH-ubiquinone oxidoreductase chain 5 (ND5)	M. domestica v1.1	345	Chr13	9501534	9501878
MD07G1304200	2.44661	0.00429854	Auxin canalisation (Auxin_canalis)	M. domestica v1.1	1774	Chr07	36173372	36175145
MD06G1051900	2.43785	0.015602	ethylene-responsive transcription factor 5-like	M. domestica v1.1	999	Chr06	7252563	7253561
MD12G1223000	2.38069	1.63e-10	transcription factor bHLH94-like	M. domestica v1.1	1679	Chr12	29989936	29991614
MD03G1121300	2.35425	0.0122067	Protein of unknown function	M. domestica v1.1	2263	Chr03	11292226	11294488
MD15G1313200	2.35406	0.0152551	MADS-box protein JOINTLESS-like	M. domestica v1.1	4779	Chr15	31619578	31624356
MD01G1162600	2.34734	0.0198825	protein NRT1/ PTR FAMILY 5.1-like	M. domestica v1.1	1213	Chr01	26747076	26748288
MD12G1009200	2.31169	5.58004e-05	plant cysteine oxidase 2-like	M. domestica v1.1	4572	Chr12	966983	971554
MD17G1064400	2.30161	0.0242142	B12D PROTEIN	M. domestica v1.1	945	Chr17	5220009	5220953
MD00G1015700	2.28325	0.00963187	Formamidase-like isoform X1 / Formamide amidohydrolase (EC 3.5.1.49)	M. domestica v1.1	1906	Chr00	2247381	2249286
MD14G1125500	2.24968	1.132e-07	Protein of unknown function	M. domestica v1.1	777	Chr14	20052087	20052863
MD15G1167500	2.24948	0.00471177	2',3'-CYCLIC-NUCLEOTIDE 3'-PHOSPHODIESTERASE	M. domestica v1.1	832	Chr15	12675043	12675874
MD02G1163400	2.24463	0.0151537	Protein of unknown function	M. domestica v1.2	718	Chr02	13934914	13935631
MD08G1113200	2.24463	0.0151537	GATA transcription factor 12-like	M. domestica v1.1	1697	Chr08	10042163	10043859
MD13G1092700	2.21819	0.00190819	Protein of unknown function	M. domestica v1.1	891	Chr13	6542902	6543792
MD15G1285100	2.1996	1.09284e-11	mitogen-activated protein kinase kinase kinase 3-like	M. domestica v1.1	1053	Chr15	25929489	25930541
MD05G1336700	2.15917	4.12e-07	SULFITE EXPORTER TAUE	M. domestica v1.1	2016	Chr05	45858154	45860169
MD00G1093500	2.14536	0.0235898	Protein of unknown function	M. domestica v1.1	1317	Chr00	19620874	19622190
MD11G1068500	2.14514	3.60759e-06	photosystem I P700 chlorophyll a apoprotein A2 (psaB)	M. domestica v1.1	974	Chr11	5895570	5896543
MD09G1131100	2.12488	0.00710757	RECEPTOR LIKE PROTEIN 12	M. domestica v1.1	2979	Chr09	10090820	10093798
MD09G1102800	2.10461	8.31058e-07	BTB/POZ domain-containing protein	M. domestica v1.1	3235	Chr09	7518344	7521578
MD02G1057300	2.10215	0.0365942	GLYSO UPF0378 protein KIAA0100-like protein	M. domestica v1.1	1327	Chr02	4634907	4636233
MD16G1250200	2.09317	0.0247865	protein COFACTOR ASSEMBLY OF COMPLEX C SUBUNIT B CCB2, chloroplastic	M. domestica v1.1	8925	Chr16	28031372	28040296
MD05G1278200	2.08471	8.25e-11	phospholipase A1-Igamma1, chloroplastic-like	M. domestica v1.1	1557	Chr05	41267524	41269080
MD14G1056300	2.06936	0.0152551	HOMEOBOX-LEUCINE ZIPPER PROTEIN HAT1-like	M. domestica v1.1	1294	Chr14	5813824	5815117
MD06G1098200	2.0624	0.00126134	Protein of unknown function	M. domestica v1.1	191	Chr06	23406552	23406742
MD17G1010900	2.05544	0.0226119	EXOCYST COMPLEX PROTEIN EXO70B1-like	M. domestica v1.1	2448	Chr17	674265	676712
MD09G1041900	2.03446	0.0225269	ABC TRANSPORTER B FAMILY MEMBER 15-like	M. domestica v1.1	10123	Chr09	2715671	2725793
MD03G1036900	2.03314	0.000939107	LRR receptor-like serine/threonine-protein kinase	M. domestica v1.1	3967	Chr03	2939125	2943091
MD02G1253700	2.00561	0.000471787	Protein of unknown function	M. domestica v1.1	2163	Chr02	30525143	30527305
MD07G1290600	2.00436	0.0296031	Wall-associated receptor kinase galacturonan-binding (GUB_WAK_bind)	M. domestica v1.1	2461	Chr07	35126417	35128877
MD04G1058200	1.99582	9.86e-07	ethylene-responsive transcription factor 5-like	M. domestica v1.1	7541	Chr04	7283821	7291361
MD15G1391900	1.98727	0.00651646	Uncharecterized protein	M. domestica v1.1	730	Chr15	48834024	48834753
MD04G1175400	1.98104	7.28e-09	Protein of unknown function	M. domestica v1.1	1345	Chr04	26644516	26645860
MD15G1354700	1.97912	0.00898427	Protein of unknown function	M. domestica v1.1	406	Chr15	42604359	42604764
MD17G1262600	1.97082	6.6315e-05	U-box domain-containing protein 21-like	M. domestica v1.1	1469	Chr17	32311974	32313442
MD07G1153300	1.95831	0.0182677	dof zinc finger protein DOF2.5-like	M. domestica v1.1	1303	Chr07	22366665	22367967
MD08G1112700	1.95584	0.000459187	leucine-rich repeat receptor-like protein kinase	M. domestica v1.1	3872	Chr08	9996190	10000061
MD11G1274000	1.952	0.0383378	CYTOCHROME P450 CYP72A219-like	M. domestica v1.1	3502	Chr11	39047528	39051029
MD15G1354000	1.94301	0.000163305	Protein of unknown function	M. domestica v1.1	896	Chr15	42454978	42455873
MD02G1240900	1.91749	9.65083e-05	Glucuronosyl-N-acetylglucosaminyl-proteoglycan 4-alpha-N- acetylglucosaminyltransferase	M. domestica v1.1	5538	Chr02	28926577	28932114
MD16G1093500	1.90935	7.48094e-05	Protein of unknown function	M. domestica v1.1	915	Chr16	6463509	6464423
MD15G1326800	1.90586	0.00710757	ethylene-responsive transcription factor ERF060	M. domestica v1.1	1698	Chr15	35297146	35298843
MD15G1158100	1.90481	8.81e-11	Protein of unknown function	M. domestica v1.1	624	Chr15	11742831	11743454
MD02G1049600	1.89925	4.73437e-05	ribulose-bisphosphate carboxylase large chain (rbcL)	M. domestica v1.1	1395	Chr02	3871079	3872473
MD03G1282900	1.89171	0.000184574	GLUTATHIONE S-TRANSFERASE F14-like	M. domestica v1.1	1967	Chr03	36322193	36324159
MD03G1255500	1.88281	0.000516941	Protein of unknown function	M. domestica v1.1	570	Chr03	34288101	34288670
MD04G1005900	1.87185	3.31501e-05	anthranilate N-benzoyltransferase protein 1	M. domestica v1.1	1377	Chr04	699064	700440
MD01G1051800	1.85335	0.0463704	S-adenosyl-L-methionine-dependent methyltransferases	M. domestica v1.1	2445	Chr01	15606210	15608654
MD11G1004600	1.85332	0.00282577	PHOSPHOLIPASE A1-IIDELTA	M. domestica v1.1	1319	Chr11	429304	430622
MD13G1012600	1.84567	1.10638e-06	TRANSCRIPTION FACTOR BHLH110-like	M. domestica v1.1	3017	Chr13	753937	756953
MD11G1236600	1.84349	2.32e-07	(-)-alpha-pinene synthase like	M. domestica v1.1	2119	Chr11	34412423	34414541
MD10G1071000	1.83952	0.019423	Salicylate carboxymethyltransferase / Salicylate O-methyltransferase	M. domestica v1.1	1031	Chr10	9837892	9838922
MD04G1047900	1.83442	0.0091242	serine/threonine-protein kinase roco10	M. domestica v1.1	957	Chr04	5596530	5597486
MD13G1210200	1.83377	1.02855e-06	Protein of unknown function	M. domestica v1.1	336	Chr13	19579571	19579906
MD15G1321200	1.81216	0.00182677	PEROXIDASE 17	M. domestica v1.1	1304	Chr15	33504699	33506002
MD15G1025600	1.80572	0.000276477	protein RADIALIS-like 6	M. domestica v1.1	2104	Chr15	1497521	1499624
MD06G1177100	1.7722	5.69854e-09	U-BOX DOMAIN-CONTAINING PROTEIN 18-like	M. domestica v1.1	2064	Chr06	31692100	31694163
MD06G1117900	1.7696	2.9596e-07	Protein of unknown function	M. domestica v1.1	756	Chr06	25670105	25670860
MD10G1303500	1.76544	0.00625661	Protein of unknown function	M. domestica v1.1	897	Chr10	38996349	38997245
MD15G1292600	1.76114	0.0231659	probable membrane-associated kinase regulator 1	M. domestica v1.1	1188	Chr15	27103197	27104384
MD11G1236200	1.75442	1.29854e-05	- (-)-alpha-pinene synthase like	M. domestica v1.1	2497	Chr11	34346632	34349128
MD05G1000900	1.74684	0.0151537	protein NRT1/ PTR FAMILY 4.4-like	M. domestica v1.1	4710	Chr05	293868	298577
MD02G1030000	1.74275	0.00908887	F18B13.21 PROTEIN-like	M. domestica v1.1	1428	Chr02	2318181	2319608
MD14G1144100	1.7421	0.00158749	AQUAPORIN NIP5-1-like	M. domestica v1.1	9724	Chr14	23697369	23707092
MD17G1076900	1.73686	0.0100533	Protein of unknown function	M. domestica v1.1	1351	Chr17	6369884	6371234
MD07G1076200	1.72462	0.0284049	N-acetylglucosaminylproteoglycan beta-1,4-glucuronyltransferase	M. domestica v1.1	5732	Chr07	7276507	7282238
MD16G1140500	1.7222	0.0307158	Polygalacturonase / Pectinase	M. domestica v1.1	5819	Chr16	10800275	10806093
MD16G1012100	1.71172	1.84773e-05	SERINE/THREONINE-PROTEIN KINASE BRI1-LIKE 2	M. domestica v1.1	1386	Chr16	937398	938783
MD03G1268000	1.70391	0.00321715	Protein of unknown function	M. domestica v1.1	3581	Chr03	35288199	35291779
MD10G1328400	1.69956	0.0430735	Tyrosine phosphatase (Y_phosphatase3)	M. domestica v1.1	5469	Chr10	40761656	40767124
MD11G1295000	1.68492	3.05308e-05	ribulose-bisphosphate carboxylase large chain (rbcL)	M. domestica v1.1	748	Chr11	41344535	41345282
MD10G1090600	1.6828	6.47947e-08	Protein of unknown function	M. domestica v1.1	1191	Chr10	13574596	13575786
MD10G1300000	1.67859	0.000158958	SERINE CARBOXYPEPTIDASE-LIKE 31-like	M. domestica v1.1	4142	Chr10	38733949	38738090
MD10G1242100	1.67773	0.0112967	PPR repeat (PPR) // Pentatricopeptide repeat domain (PPR_3)	M. domestica v1.1	3388	Chr10	33702994	33706381
MD15G1234100	1.67413	2.34176e-05	Acyl-activating enzyme 1	M. domestica v1.1	5332	Chr15	19174412	19179743
MD07G1172200	1.66967	0.0284049	lysM domain receptor-like kinase 3	M. domestica v1.1	1194	Chr07	24925341	24926534
MD15G1276300	1.66337	0.00789735	dof zinc finger protein DOF2.4-like transcription factor	M. domestica v1.1	1594	Chr15	24268103	24269696
MD11G1267200	1.66092	0.000214796	BES1/BZR1 HOMOLOG PROTEIN 3 like	M. domestica v1.1	4087	Chr11	38214764	38218850
MD07G1220900	1.65423	0.0127471	NUCLEAR PORE COMPLEX PROTEIN NUP88	M. domestica v1.1	1440	Chr07	29837934	29839373
MD17G1048300	1.65218	0.028595	plant cysteine oxidase 2-like	M. domestica v1.1	2689	Chr17	3514629	3517317
MD13G1129300	1.64571	0.00522391	NEOXANTHIN-DEFICIENT 1-like	M. domestica v1.1	3210	Chr13	9771582	9774791
MD12G1144900	1.63434	7.37614e-08	probable E3 ubiquitin-protein ligase RHC2A	M. domestica v1.1	1074	Chr12	22395846	22396919
MD13G1066100	1.62941	0.0422266	Protein of unknown function	M. domestica v1.1	1912	Chr13	4570062	4571973
MD07G1269100	1.62814	0.00832588	Protein of unknown function	M. domestica v1.1	1441	Chr07	33676626	33678066
MD10G1276400	1.62639	3.17464e-08	Protein of unknown function	M. domestica v1.1	714	Chr10	36744204	36744917
MD08G1074700	1.62598	0.000113768	transcription factor MYB36-like	M. domestica v1.1	1123	Chr08	6031793	6032915
MD13G1163400	1.62105	0.000456992	Protein of unknown function	M. domestica v1.1	1169	Chr13	12841778	12842946
MD15G1005100	1.61956	0.00134395	Protein of unknown function	M. domestica v1.1	1049	Chr15	313514	314562
MD13G1139100	1.61753	0.00141867	ABC transporter B family member 4-like	M. domestica v1.1	5435	Chr13	10713103	10718537
MD07G1004600	1.61678	0.0306758	LIPOXYGENASE	M. domestica v1.1	4935	Chr07	492749	497683
MD02G1086600	1.6013	0.046293	protein BIG GRAIN 1-like C	M. domestica v1.1	1197	Chr02	6787043	6788239
MD04G1103900	1.60091	0.0275764	Protein of unknown function	M. domestica v1.1	3416	Chr04	19111765	19115180
MD14G1176300	1.59817	5.50873e-07	plant UBX domain-containing protein 10-like	M. domestica v1.1	2146	Chr14	26941258	26943403
MD15G1317100	1.59304	0.028595	Protein of unknown function	M. domestica v1.1	789	Chr15	32700193	32700981
MD08G1022400	1.58978	0.0124726	PROTEIN WALLS ARE THIN 1	M. domestica v1.1	3631	Chr08	1637009	1640639
MD10G1117100	1.57864	0.00164756	Protein of unknown function	M. domestica v1.1	6066	Chr10	19472607	19478672
MD15G1106400	1.57208	0.00523257	Sarcosine oxidase	M. domestica v1.1	1206	Chr15	7438426	7439631
MD07G1038800	1.56524	0.046293	PROTEIN NRT1/ PTR FAMILY 5.4	M. domestica v1.1	10110	Chr07	3237655	3247764
MD14G1176000	1.56139	0.0174396	Protein of unknown function	M. domestica v1.1	3847	Chr14	26925664	26929510
MD02G1178100	1.55979	3.59689e-06	F-box protein SKIP2-like	M. domestica v1.1	1623	Chr02	15733658	15735280
MD05G1199900	1.54923	0.00779338	RNA-directed DNA polymerase	M. domestica v1.1	2670	Chr05	32748279	32750948
MD16G1101300	1.54871	0.0383179	Protein of unknown function	M. domestica v1.1	258	Chr16	7026843	7027100
MD09G1225800	1.54022	0.0306839	CHAPERONE PROTEIN DNAJ	M. domestica v1.1	2156	Chr09	27854652	27856807
MD07G1237700	1.53787	0.0140016	Protein of unknown function	M. domestica v1.1	1456	Chr07	31008128	31009583
MD15G1036300	1.53767	0.00659334	Aspartate transaminase	M. domestica v1.1	1827	Chr15	2538902	2540728
MD02G1075500	1.52945	0.0426312	EFFECTOR OF TRANSCRIPTION2-like	M. domestica v1.1	8628	Chr02	5999914	6008541
MD13G1137900	1.52942	0.0405768	Protein of unknown function	M. domestica v1.1	2154	Chr13	10621540	10623693
MD06G1024300	1.52431	0.000200301	disease resistance protein RPM1-like	M. domestica v1.1	3308	Chr06	2982030	2985337
MD07G1139300	1.51508	0.00809067	Leucine rich repeat N-terminal domain (LRRNT_2)	M. domestica v1.1	3190	Chr07	20189797	20192986
MD10G1128300	1.5146	0.000124692	Protein of unknown function	M. domestica v1.1	528	Chr10	20902181	20902708
MD14G1144900	1.50556	0.0122067	Protein of unknown function	M. domestica v1.1	743	Chr14	23801140	23801882
MD16G1069100	1.50297	0.0422266	mitochondrial uncoupling protein 3-like	M. domestica v1.1	1409	Chr16	4877302	4878710
MD00G1018400	1.50265	0.0460855	Thioredoxin // cysteine/histidine-rich c1 domain family protein	M. domestica v1.1	732	Chr00	3060895	3061626
MD03G1286900	1.50237	0.0126448	E3 UBIQUITIN-PROTEIN LIGASE BAH1	M. domestica v1.1	2834	Chr03	36601690	36604523
MD10G1334500	1.49851	0.0134926	Probable LRR receptor-like serine/threonine-protein kinase	M. domestica v1.1	3211	Chr10	41190594	41193804
MD14G1110200	1.49684	0.0151537	Protein of unknown function	M. domestica v1.1	3526	Chr14	17500983	17504508
MD01G1105700	1.49174	0.00379006	interleukin-1 receptor-associated kinase 4 (IRAK4)	M. domestica v1.1	1248	Chr01	21904906	21906153
MD06G1125700	1.48795	0.0170003	dehydration-responsive element-binding protein 1E-like	M. domestica v1.1	870	Chr06	26773748	26774617
MD03G1231800	1.48577	0.000152711	AP2/ERF-transcription factor05	M. domestica v1.1	693	Chr03	31718140	31718832
MD04G1233500	1.48542	0.0437822	AMMONIUM TRANSPORTER 1 MEMBER 2	M. domestica v1.1	2246	Chr04	31258512	31260757
MD10G1303800	1.48209	0.0325431	DYNEIN LIGHT CHAIN TYPE 1 FAMILY PROTEIN	M. domestica v1.1	1362	Chr10	39011941	39013302
MD00G1133500	1.48166	0.0147013	Protein Plant Cadmiun Resistant 2-like	M. domestica v1.1	1666	Chr00	28970411	28972076
MD05G1058600	1.48113	0.0490701	Protein of unknown function	M. domestica v1.1	564	Chr05	10141044	10141607
MD00G1004300	1.48069	0.0359893	Phosphatidylinositol n-acetylglucosaminyltransferase subunit p	M. domestica v1.1	3688	Chr00	671392	675079
MD13G1209700	1.47759	0.0235345	ethylene receptor 2-like (ETR2)	M. domestica v1.1	4595	Chr13	19432876	19437470
MD15G1146700	1.47621	1.83834e-05	GLUCOSYL/GLUCURONOSYL TRANSFERASES	M. domestica v1.1	2307	Chr15	10907733	10910039
MD10G1009000	1.47618	0.000109054	F-box/RNI-like superfamily protein	M. domestica v1.1	1319	Chr10	1315923	1317241
MD10G1302100	1.47308	9.1148e-06	T28P6.11 PROTEIN	M. domestica v1.1	1892	Chr10	38903045	38904936
MD16G1192600	1.47089	0.00175104	HEAT SHOCK 70 KDA PROTEIN 8	M. domestica v1.1	2673	Chr16	17025352	17028024
MD02G1012300	1.46853	0.000163144	Protein of unknown function	M. domestica v1.1	624	Chr02	775712	776335
MD15G1221100	1.46158	3.2864e-05	AP2/ ETHYLENE-RESPONSIVE TRANSCRIPTION FACTOR ERF017	M. domestica v1.1	714	Chr15	17887545	17888258
MD12G1253300	1.45409	0.00290307	U-box domain-containing protein 9-like	M. domestica v1.1	2718	Chr12	32215439	32218156
MD06G1123400	1.45144	0.00163482	E3 UBIQUITIN-PROTEIN LIGASE RHA2B-like	M. domestica v1.1	558	Chr06	26490443	26491000
MD16G1091300	1.45132	0.0112066	U-box domain-containing protein 19-like	M. domestica v1.1	2061	Chr16	6340752	6342812
MD05G1068500	1.4503	0.0312013	Protein of unknown function	M. domestica v1.1	4901	Chr05	13086911	13091811
MD11G1172400	1.44754	0.00575892	CCR4-ASSOCIATED FACTOR 1 HOMOLOG 11-like	M. domestica v1.1	852	Chr11	19108256	19109107
MD14G1126900	1.44348	0.00164137	transcription factor MYC2-like	M. domestica v1.1	2463	Chr14	20181581	20184043
MD14G1154200	1.44231	0.028595	COPPER TRANSPORT PROTEIN ATOX1-like	M. domestica v1.1	2337	Chr14	24868280	24870616
MD01G1153400	1.43868	7.1532e-05	DOUBLE CLP-N MOTIF-CONTAINING P-LOOP NUCLEOSIDE TRIPHOSPHATE HYDROLASES SUPERFAMILY PROTEIN (SMAX1-LIKE 7-like)	M. domestica v1.1	4214	Chr01	26178579	26182792
MD07G1189600	1.43571	0.00484126	Protein of unknown function	M. domestica v1.1	1746	Chr07	26986137	26987882
MD16G1025000	1.43549	0.0116683	MLP-LIKE PROTEIN 43	M. domestica v1.1	515	Chr16	1802244	1802758
MD08G1190800	1.42981	0.000162961	CLATHRIN ASSEMBLY PROTEIN	M. domestica v1.1	1050	Chr08	24173736	24174785
MD11G1096200	1.42788	0.00222044	E3 ubiquitin-protein ligase RDUF1-like	M. domestica v1.1	1139	Chr11	8005944	8007082
MD17G1085200	1.42693	0.0298801	Wound-induced protein (DUF3774)	M. domestica v1.1	2073	Chr17	7006397	7008469
MD02G1096500	1.42637	1.64885e-05	AP2/ETHYLENE-RESPONSIVE TRANSCRIPTION FACTOR ERF017	M. domestica v1.1	708	Chr02	7623930	7624637
MD12G1011500	1.42288	0.00297255	Cation/CALCIUM EXCHANGER 1	M. domestica v1.1	1746	Chr12	1189557	1191302
MD10G1057100	1.42202	0.0118502	Cysteine-rich TM module stress tolerance (CYSTM)	M. domestica v1.1	1401	Chr10	7772091	7773491
MD09G1233500	1.42029	0.0258671	Protein of unknown function	M. domestica v1.1	1028	Chr09	29342965	29343992
MD05G1110100	1.42022	3.53241e-05	CYSTEINE-RICH SECRETORY PROTEIN-like [CRISP1]	M. domestica v1.1	495	Chr05	22634941	22635435
MD12G1053700	1.41998	0.0296593	Protein of unknown function	M. domestica v1.1	9140	Chr12	5990282	5999421
MD15G1378100	1.41601	0.000592183	CLATHRIN ASSEMBLY PROTEIN	M. domestica v1.1	1090	Chr15	46351734	46352823
MD02G1208300	1.40776	0.000248944	IRK-interacting protein-like	M. domestica v1.1	1491	Chr02	21276733	21278223
MD16G1198700	1.40578	2.06284e-05	Protein of unknown function	M. domestica v1.1	3724	Chr16	17924268	17927991
MD03G1227500	1.40341	2.55405e-05	metallothionein type 3	M. domestica v1.1	1408	Chr03	31313899	31315306
MD02G1161600	1.40197	0.00341105	salicylic acid-binding protein 2-like	M. domestica v1.1	1268	Chr02	13577283	13578550
MD06G1211100	1.39904	0.00131964	TRANSCRIPTION FACTOR TCP18	M. domestica v1.1	2844	Chr06	34380518	34383361
MD07G1248600	1.39435	6.18916e-05	AP2/ethylene-responsive transcription factor ERF105	M. domestica v1.1	945	Chr07	31793773	31794717
MD15G1142100	1.38705	9.7892e-06	ARGOS-LIKE PROTEIN-like	M. domestica v1.1	1741	Chr15	10508152	10509892
MD13G1226700	1.38583	0.0056693	Protein of unknown function	M. domestica v1.1	1747	Chr13	22141256	22143002
MD10G1333200	1.38407	0.029651	Leucine Rich Repeat (LRR_1)	M. domestica v1.1	6585	Chr10	41054675	41061259
MD02G1202000	1.38399	0.00222044	CALCIUM-BINDING PROTEIN CML18-like	M. domestica v1.1	618	Chr02	20017159	20017776
MD08G1133200	1.38371	0.0113583	Protein of unknown function	M. domestica v1.1	3081	Chr08	12636004	12639084
MD05G1134000	1.38111	0.0395668	Protein of unknown function	M. domestica v1.1	2025	Chr05	26252689	26254713
MD16G1215600	1.37491	3.23873e-05	Protein of unknown function	M. domestica v1.1	161	Chr16	20998750	20998910
MD00G1203000	1.37117	7.1532e-05	Protein of unknown function	M. domestica v1.1	3465	Chr00	48602821	48606285
MD16G1283000	1.37101	7.17771e-05	Protein of unknown function	M. domestica v1.1	6115	Chr16	38914228	38920342
MD15G1295700	1.37081	0.0252576	Protein of unknown function	M. domestica v1.1	581	Chr15	27758355	27758935
MD15G1346300	1.3681	6.73058e-05	Protein of unknown function	M. domestica v1.1	197	Chr15	40749312	40749508
MD16G1056800	1.36593	0.00174855	11-oxo-beta-amyrin 30-oxidase / CYP72A154	M. domestica v1.1	1283	Chr16	4086947	4088229
MD12G1222600	1.36533	3.30541e-05	E3 ubiquitin-protein ligase ATL6-like [EC:6.3.2.19]	M. domestica v1.1	1137	Chr12	29956094	29957230
MD08G1070200	1.35349	0.000475156	thermospermine synthase (ACL5)	M. domestica v1.1	3831	Chr08	5549132	5552962
MD12G1146500	1.3472	0.0258671	L-type lectin-domain containing receptor kinase IV.1-like	M. domestica v1.1	828	Chr12	22517221	22518048
MD05G1069800	1.34137	0.00111399	Protein of unknown function	M. domestica v1.1	2041	Chr05	13499591	13501631
MD02G1035800	1.34095	0.00185472	RNA-binding protein C17H9.04c-like	M. domestica v1.1	2040	Chr02	2720860	2722899
MD16G1008400	1.34001	0.000205123	PPR repeat (PPR_1)	M. domestica v1.1	1827	Chr16	628820	630646
MD00G1191200	1.33484	0.000462517	Protein of unknown function	M. domestica v1.1	773	Chr00	46325934	46326706
MD00G1192500	1.33406	0.0457177	Amidase 1- related / Acylase	M. domestica v1.1	890	Chr00	46612412	46613301
MD09G1106400	1.32837	0.0117973	Protein of unknown function	M. domestica v1.1	908	Chr09	7706937	7707844
MD15G1038300	1.31436	0.0399859	U-box domain-containing protein 4	M. domestica v1.1	2693	Chr15	2672283	2674975
MD11G1294900	1.31426	0.00434617	ribulose-bisphosphate carboxylase large chain (rbcL)	M. domestica v1.1	1534	Chr11	41342953	41344486
MD15G1201300	1.30791	0.00597047	CCCH-type Zn-finger protein	M. domestica v1.1	1194	Chr15	16027003	16028196
MD05G1265200	1.30714	0.0495793	WRKY transcription factor 14	M. domestica v1.1	4562	Chr05	40011060	40015621
MD06G1141500	1.30568	0.00137959	protein SHOOT GRAVITROPISM 5-like	M. domestica v1.1	513	Chr06	28510518	28511030
MD17G1012500	1.30366	0.00267999	F-box/kelch-repeat protein	M. domestica v1.1	2110	Chr17	1102994	1105103
MD06G1086200	1.3032	0.0051871	PROTEIN VM106R.1	M. domestica v1.1	1419	Chr06	21296797	21298215
MD03G1097900	1.29823	0.0495448	ACTIN-DEPOLYMERIZING FACTOR 10-like	M. domestica v1.1	679	Chr03	8402674	8403352
MD11G1060700	1.2981	0.0401968	transcription regulators	M. domestica v1.1	1647	Chr11	5291041	5292687
MD04G1113500	1.29416	0.000611991	Protein of unknown function	M. domestica v1.1	197	Chr04	19953064	19953260
MD13G1091300	1.29321	0.0259638	Protein of unknown function	M. domestica v1.1	750	Chr13	6457285	6458034
MD10G1274600	1.29297	0.000446839	U-BOX DOMAIN-CONTAINING PROTEIN 17	M. domestica v1.1	2772	Chr10	36604548	36607319
MD01G1157100	1.28998	0.0481824	serine/threonine-protein phosphatase 6 regulatory ankyrin repeat subunit B-like	M. domestica v1.1	1944	Chr01	26439095	26441038
MD00G1202200	1.2899	0.000785105	Protein of unknown function	M. domestica v1.1	1002	Chr00	48263538	48264539
MD03G1184400	1.2891	0.00729055	MEIOTIC RECOMBINATION PROTEIN SPO11	M. domestica v1.1	1118	Chr03	25133185	25134302
MD04G1201300	1.28837	0.0250024	COPPER TRANSPORT PROTEIN ATOX1-like	M. domestica v1.1	2449	Chr04	28750384	28752832
MD08G1082700	1.2881	0.0223026	COMPONENT OF GEMS PROTEIN 5	M. domestica v1.1	3328	Chr08	6861226	6864553
MD09G1096600	1.28657	0.0085703	Wound-induced protein (DUF3774)	M. domestica v1.1	255	Chr09	7014760	7015014
MD17G1176600	1.2824	0.000504309	Protein of unknown function	M. domestica v1.1	8898	Chr17	20004497	20013394
MD07G1302600	1.28126	0.035893	Protein of unknown function	M. domestica v1.1	363	Chr07	36080310	36080672
MD02G1113400	1.27775	0.001847	RING-H2 finger protein ATL80-like	M. domestica v1.1	648	Chr02	9206058	9206705
MD15G1034400	1.27289	0.00298032	ent-kaurene oxidase, chloroplastic-like	M. domestica v1.1	3755	Chr15	2429545	2433299
MD13G1123000	1.27204	0.0365942	ACT domain-containing protein ACR4-like	M. domestica v1.1	3304	Chr13	9122112	9125415
MD08G1030400	1.2691	0.0156449	PROTEIN DNJ-23-like	M. domestica v1.1	2628	Chr08	2186847	2189474
MD03G1152100	1.2643	0.00940869	CCR4-ASSOCIATED FACTOR 1 HOMOLOG 11-like	M. domestica v1.1	852	Chr03	17271202	17272053
MD03G1236100	1.26421	0.0459448	CHLOROPLAST PROTEIN HCF243	M. domestica v1.1	2217	Chr03	32174648	32176864
MD01G1201200	1.26203	6.93665e-05	COPPER TRANSPORT PROTEIN ATOX1-like	M. domestica v1.1	1020	Chr01	29758079	29759098
MD16G1095400	1.26096	8.59031e-05	Polygalacturonase/PECTIN LYASE-LIKE PROTEIN	M. domestica v1.1	4278	Chr16	6593888	6598165
MD02G1317800	1.2602	0.0151537	lipoxygenase (LOX2S)	M. domestica v1.1	7877	Chr02	37219640	37227516
MD15G1168000	1.25983	0.000339648	Protein of unknown function	M. domestica v1.1	138	Chr15	12897094	12897231
MD14G1087100	1.25833	0.00103118	Protein of unknown function	M. domestica v1.1	742	Chr14	10817820	10818561
MD00G1015800	1.25826	0.0365229	LOB domain-containing protein 37-like	M. domestica v1.1	1695	Chr00	2268408	2270102
MD05G1352700	1.25011	0.00942847	translation initiation factor IF-2	M. domestica v1.1	1050	Chr05	46918268	46919317
MD06G1113700	1.24526	0.0233569	NAD(P)-BINDING ROSSMANN-FOLD SUPERFAMILY PROTEIN	M. domestica v1.1	3317	Chr06	25186122	25189438
MD17G1226100	1.24408	0.0252978	HEAT SHOCK 70 KDA PROTEIN 5	M. domestica v1.1	1971	Chr17	27430901	27432871
MD17G1111700	1.24261	0.0124093	N-ACETYLTRANSFERASE 9 // N-ACETYLTRANSFERASE 9	M. domestica v1.1	1082	Chr17	9574764	9575845
MD02G1317100	1.24031	0.00158749	Protein of unknown function	M. domestica v1.1	959	Chr02	37143633	37144591
MD15G1140500	1.23753	0.00143727	ferric reduction oxidase 7, chloroplastic-like	M. domestica v1.1	4023	Chr15	10377869	10381891
MD08G1117200	1.23548	0.00710757	TETRASPANIN	M. domestica v1.1	2056	Chr08	10729843	10731898
MD10G1135200	1.23403	0.034327	Protein of unknown function	M. domestica v1.1	427	Chr10	21802119	21802545
MD04G1038200	1.23115	0.049137	protein EMBRYO DEFECTIVE 1674-like	M. domestica v1.1	9678	Chr04	4237943	4247620
MD16G1164700	1.22753	0.00131964	E3 UBIQUITIN-PROTEIN LIGASE ATL41-like	M. domestica v1.1	948	Chr16	13650888	13651835
MD00G1191600	1.21999	0.0107963	PHOSPHOLIPASE A1-IIDELTA	M. domestica v1.1	1035	Chr00	46484170	46485204
MD13G1124300	1.21919	0.0424936	BIDIRECTIONAL SUGAR TRANSPORTER SWEET15	M. domestica v1.1	2584	Chr13	9229495	9232078
MD14G1125900	1.21776	0.00126114	METAL-NICOTIANAMINE TRANSPORTER YSL3	M. domestica v1.1	3122	Chr14	20079382	20082503
MD04G1176900	1.21631	0.0365942	acid phosphatase 1-like	M. domestica v1.1	3265	Chr04	26830626	26833890
MD05G1160300	1.21072	0.0150126	Protein of unknown function	M. domestica v1.1	1391	Chr05	28870383	28871773
MD03G1230400	1.20358	0.0422266	Protein of unknown function	M. domestica v1.1	1837	Chr03	31551529	31553365
MD16G1094500	1.20347	0.0365942	nucleoredoxin [EC:1.8.1.8] (NXN)	M. domestica v1.1	1863	Chr16	6547479	6549341
MD06G1112200	1.20214	0.0134174	Protein of unknown function	M. domestica v1.1	931	Chr06	25079522	25080452
MD07G1282800	1.20213	0.00163482	Chitinase 18/ Poly-beta-glucosaminidase	M. domestica v1.1	903	Chr07	34583669	34584571
MD05G1296700	1.19973	0.00383678	cellulose synthase A catalytic subunit 8 [UDP-forming]-like	M. domestica v1.1	7904	Chr05	43097238	43105141
MD00G1176400	1.19885	0.0369139	Riboflavin kinase/FMN ADENYLYLTRANSFERASE	M. domestica v1.1	2966	Chr00	40813519	40816484
MD07G1142400	1.19694	0.0354925	Protein of unknown function	M. domestica v1.1	729	Chr07	20645197	20645925
MD08G1041600	1.19549	0.0192602	serpin B (SERPINB)	M. domestica v1.1	4569	Chr08	3063406	3067974
MD16G1056900	1.195	0.00304617	CYTOCHROME P450 CYP749A22-like	M. domestica v1.1	856	Chr16	4088231	4089086
MD09G1207400	1.19385	0.0118378	AQUAPORIN TIP2-1	M. domestica v1.1	2132	Chr09	19865896	19868027
MD04G1064700	1.18821	0.0302438	HEAT STRESS TRANSCRIPTION FACTOR B-2B	M. domestica v1.1	1843	Chr04	8697125	8698967
MD07G1022600	1.18162	0.000639143	Protein of unknown function	M. domestica v1.1	1024	Chr07	1881522	1882545
MD03G1053500	1.17715	0.00129927	serine/threonine-protein kinase WNK4 isoform X1	M. domestica v1.1	5485	Chr03	4266286	4271770
MD09G1102600	1.17598	0.00138701	XYLOGLUCAN ENDOTRANSGLUCOSYLASE/HYDROLASE PROTEIN 9	M. domestica v1.1	3187	Chr09	7492197	7495383
MD15G1443100	1.1759	0.0193136	PROTEIN NRT1/ PTR FAMILY 4.3-like	M. domestica v1.1	2153	Chr15	54322869	54325021
MD14G1187200	1.17573	0.0111188	Protein of unknown function	M. domestica v1.1	252	Chr14	27949418	27949669
MD00G1036100	1.17549	0.0365942	Cytochrome P450 78A6-like	M. domestica v1.1	2089	Chr00	6401546	6403634
MD17G1014100	1.17437	0.00511355	PROTEIN LYK2-like	M. domestica v1.1	2339	Chr17	1181630	1183968
MD16G1047700	1.17362	0.0219575	AP2/ERF and B3 domain-containing transcription factor RAV1	M. domestica v1.1	1209	Chr16	3329564	3330772
MD15G1032500	1.1719	0.017962	calcium uniporter protein 4, mitochondrial	M. domestica v1.1	1525	Chr15	2016403	2017927
MD17G1035400	1.1709	0.0335634	homeobox-leucine zipper protein HAT5	M. domestica v1.1	3816	Chr17	2533728	2537543
MD04G1061200	1.16872	0.0124726	HOMEOBOX-LEUCINE ZIPPER PROTEIN HAT1-like	M. domestica v1.1	2116	Chr04	8078422	8080537
MD05G1355100	1.16801	0.0161911	Myo-inositol-1-phosphatase	M. domestica v1.1	3678	Chr05	47158811	47162488
MD04G1040300	1.1677	0.00124244	TETRAPYRROLE-BINDING PROTEIN, CHLOROPLASTIC	M. domestica v1.1	792	Chr04	4710689	4711480
MD12G1262600	1.16669	0.0252576	U-box domain-containing protein 9-like	M. domestica v1.1	2718	Chr12	32215439	32218156
MD01G1092900	1.16586	0.00583304	No apical meristem (NAM) protein 83-like	M. domestica v1.1	3108	Chr01	20770920	20774027
MD07G1202300	1.16441	0.0161564	Protein of unknown function	M. domestica v1.1	2723	Chr07	28025627	28028349
MD12G1113300	1.1638	0.00158889	uncharacterized protein	M. domestica v1.1	1598	Chr12	18033876	18035473
MD10G1248100	1.16333	0.0276427	ETHYLENE-REGULATED NUCLEAR PROTEIN ERT2-LIKE PROTEIN-like	M. domestica v1.1	1500	Chr10	34097658	34099157
MD08G1043300	1.16328	0.0141879	histone deacetylase 11 (HDAC11)	M. domestica v1.1	3591	Chr08	3272752	3276342
MD13G1095900	1.15867	0.0365942	S-ADENOSYLMETHIONINE-DEPENDENT METHYLTRANSFERASE CRG1-like	M. domestica v1.1	2224	Chr13	6769503	6771726
MD17G1281200	1.15567	0.0240482	WD40-like Beta Propeller Repeat (PD40)	M. domestica v1.1	2051	Chr17	34087607	34089657
MD10G1026000	1.15482	0.0400004	Protein of unknown function	M. domestica v1.1	1325	Chr10	3230663	3231987
MD05G1296400	1.15387	0.0296593	Protein of unknown function	M. domestica v1.1	708	Chr05	43078863	43079570
MD08G1157400	1.15299	0.0138428	RNA-directed DNA polymerase / Revertase	M. domestica v1.1	2591	Chr08	17507819	17510409
MD15G1335800	1.15294	0.0237098	Protein of unknown function	M. domestica v1.1	862	Chr15	37601453	37602314
MD09G1141300	1.15183	0.00506617	UDP-GLYCOSYLTRANSFERASE 71B2-like	M. domestica v1.1	6616	Chr09	11051530	11058145
MD15G1176000	1.14943	0.037635	RNA-binding protein C17H9.04c	M. domestica v1.1	1676	Chr15	13751418	13753093
MD14G1157000	1.14501	0.0024717	PCDC2 PROGRAMMED CELL DEATH PROTEIN 2 -like	M. domestica v1.1	1539	Chr14	25115806	25117344
MD15G1131000	1.14284	0.00963524	PPR repeat (PPR)	M. domestica v1.1	2408	Chr15	9465121	9467528
MD12G1169500	1.13791	0.0243019	Phosphatidylinositol-3,4-bisphosphate 4-phosphatase	M. domestica v1.1	830	Chr12	25067247	25068076
MD14G1221800	1.1371	0.00897356	TRANSCRIPTION FACTOR TCP18	M. domestica v1.1	2563	Chr14	30342865	30345427
MD12G1024700	1.13598	0.00240274	Calcium/calmodulin-dependent protein kinase 2	M. domestica v1.1	882	Chr12	2653080	2653961
MD08G1009200	1.13119	0.0102244	cinnamyl alcohol dehydrogenase 6	M. domestica v1.1	5588	Chr08	678733	684320
MD16G1156900	1.12899	0.015155	cytokinin riboside 5'-monophosphate phosphoribohydrolase LOG8	M. domestica v1.1	1391	Chr16	12543472	12544862
MD17G1281300	1.12633	0.0320789	WD REPEAT PROTEIN	M. domestica v1.1	2313	Chr17	34091696	34094008
MD03G1273300	1.12597	0.00940869	GIBBERELLIN RECEPTOR GID1B	M. domestica v1.1	2486	Chr03	35659607	35662092
MD05G1163700	1.12541	0.0499357	Protein of unknown function	M. domestica v1.1	4770	Chr05	29272290	29277059
MD13G1094100	1.1253	0.0103245	Pectin lyase-like superfamily protein	M. domestica v1.1	4246	Chr13	6625969	6630214
MD07G1173100	1.11921	0.00111592	CALCIUM-ACTIVATED CHLORIDE CHANNEL REGULATOR	M. domestica v1.1	4331	Chr07	25074959	25079289
MD01G1025300	1.1189	0.0306839	F28K19.24-like	M. domestica v1.1	1398	Chr01	9601689	9603086
MD14G1074900	1.1174	0.0100414	Protein of unknown function	M. domestica v1.1	4997	Chr14	8518457	8523453
MD15G1096500	1.11732	0.0338238	4-amino-4-deoxychorismate lyase (ADCL)	M. domestica v1.1	2798	Chr15	6742191	6744988
MD16G1260200	1.11668	0.00542836	UDP-glucuronate 4-epimerase 1	M. domestica v1.1	1299	Chr16	32030303	32031601
MD10G1293900	1.11554	0.0152465	Protein of unknown function	M. domestica v1.1	447	Chr10	38211878	38212324
MD02G1037700	1.11503	0.00471177	Protein of unknown function	M. domestica v1.1	366	Chr02	2848566	2848931
MD06G1096000	1.11467	0.00711268	aluminum-activated malate transporter 9-like	M. domestica v1.1	3905	Chr06	23018794	23022698
MD07G1214900	1.1124	0.0399072	Protein of unknown function	M. domestica v1.1	750	Chr07	29227255	29228004
MD05G1005200	1.11024	0.00963524	Protein of unknown function	M. domestica v1.1	3663	Chr05	1386060	1389722
MD02G1175500	1.10772	0.00107601	ANTHRANILATE N-HYDROXYCINNAMOYL/BENZOYLTRANSFERASE-LIKE PROTEIN-like	M. domestica v1.1	1353	Chr02	15412331	15413683
MD16G1113400	1.10629	0.0136993	Protein of unknown function	M. domestica v1.1	828	Chr16	7945426	7946253
MD06G1073200	1.10414	0.00310757	F-BOX PROTEIN PP2-A11-like	M. domestica v1.1	2817	Chr06	18192935	18195751
MD09G1087500	1.09866	0.030942	CELL DIVISION CYCLE PROTEIN 123	M. domestica v1.1	1003	Chr09	6267385	6268387
MD10G1094100	1.09828	0.0219575	calmodulin-like protein 1	M. domestica v1.1	846	Chr10	14668494	14669339
MD15G1293900	1.09187	0.0256483	Protein of unknown function	M. domestica v1.1	2858	Chr15	27338830	27341687
MD02G1208000	1.09022	0.0205731	fructokinase-7	M. domestica v1.1	3253	Chr02	21065085	21068337
MD03G1059100	1.08872	0.00811984	BIOGENESIS OF LYSOSOME-RELATED ORGANELLES COMPLEX 1 SUBUNIT 1	M. domestica v1.1	854	Chr03	4761035	4761888
MD03G1292200	1.08704	0.0290098	ethylene response sensor 1	M. domestica v1.1	3380	Chr03	36926692	36930071
MD05G1313600	1.08573	0.0336189	E3 ubiquitin-protein ligase RMA1H1-like	M. domestica v1.1	2392	Chr05	44408001	44410392
MD08G1184000	1.08384	0.0112967	14-3-3 protein epsilon (YWHAE)	M. domestica v1.1	15720	Chr08	22921142	22936861
MD02G1220200	1.08236	0.0149562	RNA-BINDING PROTEIN 28	M. domestica v1.1	573	Chr02	25560024	25560596
MD11G1011600	1.08046	0.00727508	MANNOSYLTRANSFERASE 2	M. domestica v1.1	4462	Chr11	849683	854144
MD15G1053800	1.07676	0.00173362	17.1 kDa class II heat shock protein-like	M. domestica v1.1	652	Chr15	3675367	3676018
MD13G1097000	1.0731	0.0106517	CARBOXYL-TERMINAL PEPTIDASE-like	M. domestica v1.1	6052	Chr13	6871524	6877575
MD08G1192500	1.0684	0.0100404	Protein of unknown function	M. domestica v1.1	1606	Chr08	24795209	24796814
MD05G1023900	1.06107	0.00810995	FRUCTOSE-1,6-BISPHOSPHATASE-like	M. domestica v1.1	3502	Chr05	3934787	3938288
MD16G1031400	1.0604	0.00912596	Protein of unknown function	M. domestica v1.1	570	Chr16	2229450	2230019
MD16G1105400	1.05779	0.00644296	F-BOX AND WD40 DOMAIN PROTEIN // F21J9.19	M. domestica v1.1	1314	Chr16	7381199	7382512
MD12G1161100	1.05403	0.00161067	transcription factor DIVARICATA-like	M. domestica v1.1	2350	Chr12	24109690	24112039
MD12G1125300	1.05377	0.0260994	putative dynamin-related protein 4A	M. domestica v1.1	6875	Chr12	20068224	20075098
MD02G1173600	1.05244	0.00630579	MITOGEN-ACTIVATED PROTEIN KINASE KINASE KINASE 3	M. domestica v1.1	1053	Chr02	15253056	15254108
MD12G1185400	1.05076	0.0339333	Ca/CAM-dependent serine/threonine-protein kinase 14	M. domestica v1.1	1516	Chr12	26664330	26665845
MD16G1007000	1.04495	0.0448949	Protein of unknown function	M. domestica v1.1	3553	Chr16	532902	536454
MD11G1136500	1.04189	0.00374234	EMB|CAB72159.1	M. domestica v1.1	510	Chr11	12541602	12542111
MD02G1146300	1.03972	0.00250401	ZINC-FINGER HOMEODOMAIN PROTEIN 6	M. domestica v1.1	963	Chr02	12084535	12085497
MD11G1255800	1.03726	0.0362634	E3 SUMO-PROTEIN LIGASE MMS21	M. domestica v1.1	3193	Chr11	36870235	36873427
MD00G1004600	1.03608	0.0168809	SOC1-like MADS-box protein	M. domestica v1.1	1347	Chr00	713271	714617
MD09G1079400	1.03463	0.00185095	PROTEIN NSP-INTERACTING KINASE 1	M. domestica v1.1	3626	Chr09	5569564	5573189
MD03G1125400	1.02851	0.0402355	CHAPERONE-ACTIVITY OF BC1 COMPLEX CABC1 -like	M. domestica v1.1	1105	Chr03	11834061	11835165
MD09G1123100	1.02813	0.0176329	vacuolar protein sorting 11	M. domestica v1.1	1456	Chr09	9477542	9478997
MD04G1031800	1.02706	0.0365942	Protein of unknown function	M. domestica v1.1	2155	Chr04	3610223	3612377
MD15G1033400	1.02482	0.0129059	cytochrome P450 CYP82D47-like	M. domestica v1.1	2065	Chr15	2342858	2344922
MD13G1046500	1.02276	0.0084503	DVL FAMILY PROTEIN-like	M. domestica v1.1	153	Chr13	3222841	3222993
MD10G1297900	1.01892	0.017329	dof zinc finger protein DOF1.4-like	M. domestica v1.1	879	Chr10	38515004	38515882
MD12G1133800	1.01387	0.0237098	COPPER TRANSPORT PROTEIN ATOX1-like	M. domestica v1.1	1998	Chr12	20921112	20923109
MD04G1167500	1.01365	0.0045404	S-adenosyl-L-methionine-dependent methyltransferases	M. domestica v1.1	1693	Chr04	25775112	25776804
MD15G1383700	1.00994	0.0319997	ASPARTYL PROTEASE-LIKE PROTEIN	M. domestica v1.1	1329	Chr15	47251761	47253089
MD05G1100900	1.00926	0.02191	1,4-BETA-XYLAN ENDOHYDROLASE-like	M. domestica v1.1	3178	Chr05	20910860	20914037
MD13G1198800	1.00912	0.0383179	chlorophyllase (E3.1.1.14)	M. domestica v1.1	3349	Chr13	17629714	17633062
MD10G1313600	1.00002	0.0124726	Protein tyrosine kinase (Pkinase_Tyr)	M. domestica v1.1	3080	Chr10	39814066	39817145
MD13G1208700	-5.07938	0.0149376	Potato inhibitor type I family protein (potato_inhibit)	M. domestica v1.1	616	Chr13	19181469	19182084
MD15G1327700	-5.07938	0.0149376	ALLERGEN-LIKE PROTEIN BRSN20-like	M. domestica v1.1	977	Chr15	35443531	35444507
MD05G1018200	-4.58803	0.00381322	dof zinc finger protein DOF3.5	M. domestica v1.1	912	Chr05	3198536	3199447
MD03G1013200	-4.44098	0.000455889	PEROXIDASE A2-like	M. domestica v1.1	1968	Chr03	1039521	1041488
MD17G1285300	-4.37177	0.0100404	PROTEIN S-ACYLTRANSFERASE 18	M. domestica v1.1	2745	Chr17	34433080	34435824
MD06G1190200	-4.37165	0.0089923	STEROL REGULATORY ELEMENT-BINDING PROTEIN // PROTEIN BANQUO 3	M. domestica v1.1	1321	Chr06	32652286	32653606
MD00G1125400	-3.98492	0.00937228	Expansin-A10-like /allergen_DPBB_dom	M. domestica v1.1	2029	Chr00	26716957	26718985
MD16G1191900	-3.92875	3.7396e-08	AMINE OXIDASE-RELATED	M. domestica v1.1	13790	Chr16	16955726	16969515
MD16G1160400	-3.85719	0.000330667	major allergen Mal d 1-like	M. domestica v1.1	1142	Chr16	13059984	13061125
MD09G1285900	-3.72803	0.000909336	GLYCEROL-3-PHOSPHATE ACYLTRANSFERASE 2-like	M. domestica v1.1	2027	Chr09	36441296	36443322
MD07G1034400	-3.51802	0.00290075	proline-rich protein 4-like	M. domestica v1.1	1344	Chr07	2818980	2820323
MD10G1132900	-3.48925	0.0375111	lysine histidine transporter-like 8	M. domestica v1.1	3153	Chr10	21424552	21427704
MD08G1147800	-3.41195	0.0107187	Endoglucanase 45-like domain containing protein isoform X1	M. domestica v1.1	700	Chr08	14887927	14888626
MD11G1054500	-3.30893	0.00772773	expansin 1	M. domestica v1.1	1869	Chr11	4644688	4646556
MD16G1149300	-3.18649	2.35094e-10	Protein of unknown function	M. domestica v1.1	1895	Chr16	11755682	11757576
MD16G1044500	-3.11262	0.0199206	COPPER TRANSPORT PROTEIN ATOX1-like	M. domestica v1.1	583	Chr16	3150114	3150696
MD11G1159100	-3.09751	5.48971e-10	Iron-chelate-transporting ATPase	M. domestica v1.1	6991	Chr11	15487893	15494883
MD00G1068800	-3.05636	0.00511355	Transcription factor BHLH18-like	M. domestica v1.1	2349	Chr00	13493469	13495817
MD07G1307400	-3.03229	0.00158889	MULTI-COPPER OXIDASE // LACCASE-15	M. domestica v1.1	2855	Chr07	36348300	36351154
MD16G1217400	-3.0292	0.00336943	probable inorganic phosphate transporter 1-7	M. domestica v1.1	3915	Chr16	21484149	21488063
MD17G1009700	-3.00239	0.0139734	UNCHARACTERIZED // ENDOSOMAL TARGETING BRO1-LIKE DOMAIN-CONTAINING PROTEIN	M. domestica v1.1	3014	Chr17	602091	605104
MD07G1044200	-2.98873	0.00680763	ilia- and flagella-associated protein 20	M. domestica v1.1	638	Chr07	3774296	3774933
MD04G1236900	-2.98656	3.7396e-08	PROPROTEIN CONVERTASE SUBTILISIN/KEXIN	M. domestica v1.1	2295	Chr04	31554468	31556762
MD16G1160500	-2.96788	1.47808e-06	major allergen Mal d 1.06A	M. domestica v1.1	861	Chr16	13069155	13070015
MD05G1110300	-2.90223	7.28841e-09	pathogenesis-related protein 1 (PR1)	M. domestica v1.1	507	Chr05	22688873	22689379
MD07G1308000	-2.77248	0.029651	MULTI-COPPER OXIDASE // LACCASE-15	M. domestica v1.1	4108	Chr07	36397640	36401747
MD17G1261000	-2.74313	5.4084e-05	TRANSCRIPTION FACTOR MYB114-like	M. domestica v1.1	2991	Chr17	32150472	32153462
MD05G1267800	-2.68012	0.0336189	Tetrahydroberberine oxidase	M. domestica v1.1	942	Chr05	40292424	40293365
MD12G1028500	-2.59952	0.0459553	1-aminocyclopropane-1-carboxylate oxidase homolog 4-like	M. domestica v1.1	2133	Chr12	3174831	3176963
MD03G1067900	-2.57863	0.000116024	omega-3 fatty acid desaturase (delta-15 desaturase) (FAD8, desB)	M. domestica v1.1	2628	Chr03	5387150	5389777
MD05G1356900	-2.51716	3.8467e-10	Protein of unknown function	M. domestica v1.1	1112	Chr05	47240551	47241662
MD02G1095100	-2.46473	0.0202097	inter-alpha-trypsin inhibitor heavy chain H3	M. domestica v1.1	5346	Chr02	7513757	7519102
MD13G1138000	-2.46153	0.000960171	guanine deaminase-like isoform X2	M. domestica v1.1	763	Chr13	10625986	10626748
MD13G1256400	-2.45512	0.00471177	hydroxyproline O-galactosyltransferase GALT3	M. domestica v1.1	957	Chr13	28134017	28134973
MD16G1109500	-2.44808	5.69854e-09	Xenobiotic-transporting ATPase / Steroid-transporting ATPase	M. domestica v1.1	5991	Chr16	7681200	7687190
MD10G1153400	-2.44267	0.00379006	CYSTEINE-RICH REPEAT SECRETORY PROTEIN 55	M. domestica v1.1	801	Chr10	24084425	24085225
MD10G1256000	-2.42461	0.0497184	MYOSIN HEAVY CHAIN-LIKE PROTEIN	M. domestica v1.1	1876	Chr10	35051249	35053124
MD05G1305900	-2.41645	0.0150126	glutamate receptor 2.7-like	M. domestica v1.1	3440	Chr05	43825578	43829017
MD16G1274700	-2.41184	0.0365942	MITOCHONDRIAL CARNITINE/ACYLCARNITINE CARRIER-LIKE PROTEIN	M. domestica v1.1	3466	Chr16	36716292	36719757
MD17G1020700	-2.41184	0.0365942	GLYCEROL-3-PHOSPHATE DEHYDROGENASE [NAD(+)], CYTOPLASMIC	M. domestica v1.1	2652	Chr17	1560237	1562888
MD04G1036100	-2.41175	0.033695	TMV resistance protein N	M. domestica v1.1	3040	Chr04	4040859	4043898
MD01G1168100	-2.37936	0.00710757	TWO-COMPONENT RESPONSE REGULATOR ARR17-RELATED	M. domestica v1.1	1130	Chr01	27253523	27254652
MD13G1145600	-2.31507	0.000230633	BTB/POZ and MATH domain-containing protein 3-like	M. domestica v1.1	2299	Chr13	11299324	11301622
MD05G1064700	-2.27116	0.028595	SYNTAXIN-112	M. domestica v1.1	1848	Chr05	11519795	11521642
MD08G1008500	-2.27116	0.028595	Protein of unknown function	M. domestica v1.1	1045	Chr08	651182	652226
MD05G1130400	-2.26299	0.0103667	CYTOKININ RIBOSIDE 5'-MONOPHOSPHATE PHOSPHORIBOHYDROLASE LOG5	M. domestica v1.1	1963	Chr05	25510544	25512506
MD10G1052800	-2.25246	1.0694e-05	protein DMR6-LIKE OXYGENASE 2-like	M. domestica v1.1	1487	Chr10	7012367	7013853
MD13G1089700	-2.22878	0.000504309	potassium transporter 6-like	M. domestica v1.1	4259	Chr13	6314310	6318568
MD17G1212000	-2.2076	0.0383179	palmitoyl-monogalactosyldiacylglycerol delta-7 desaturase, chloroplastic	M. domestica v1.1	2625	Chr17	25919173	25921797
MD11G1138800	-2.20574	0.0243019	GLYCOSYLTRANSFERASE FAMILY PROTEIN 2	M. domestica v1.1	4813	Chr11	12775131	12779943
MD09G1023600	-2.2039	0.0156895	F4P13.14 PROTEIN-like	M. domestica v1.1	3456	Chr09	1412641	1416096
MD05G1331000	-2.17685	0.0159463	G-type lectin S-receptor-like serine/threonine-protein kinase	M. domestica v1.1	3149	Chr05	45507271	45510419
MD01G1201900	-2.17498	8.27015e-06	PAR1 PROTEIN	M. domestica v1.1	1094	Chr01	29791492	29792585
MD10G1298700	-2.15562	0.0161305	polyphenol oxidase, chloroplastic-like	M. domestica v1.1	1833	Chr10	38594920	38596752
MD16G1085100	-2.13712	0.0253692	Microtubule binding protein YTM1 (contains WD40 repeats)	M. domestica v1.1	1308	Chr16	5959132	5960439
MD11G1117000	-2.13664	0.0147013	Vinorine synthase	M. domestica v1.1	1386	Chr11	10598865	10600250
MD16G1043200	-2.13536	0.00545373	homocysteine S-methyltransferase 1 (mmuM)	M. domestica v1.1	2061	Chr16	3041614	3043674
MD15G1110200	-2.1238	0.00597047	CRYPTOCHROME DASH	M. domestica v1.1	3902	Chr15	7702158	7706059
MD06G1058200	-2.11828	1.23803e-12	putative glucuronosyltransferase PGSIP8	M. domestica v1.1	4954	Chr06	9023530	9028483
MD07G1151700	-2.09393	0.0464192	AP2 domain/ETHYLENE-RESPONSIVE TRANSCRIPTION FACTOR ERF023	M. domestica v1.1	567	Chr07	22122629	22123195
MD03G1090700	-2.0908	8.2481e-11	EXPANSIN-A6	M. domestica v1.1	3648	Chr03	7513108	7516755
MD16G1196700	-2.07878	2.3933e-09	SEED STORAGE 2S ALBUMIN SUPERFAMILY PROTEIN-like	M. domestica v1.1	1111	Chr16	17490041	17491151
MD01G1055200	-2.06733	9.38809e-06	O-glucosyltransferase rumi homolog	M. domestica v1.1	2818	Chr01	15978768	15981585
MD15G1048500	-2.06153	0.000488911	Non-specific serine/threonine protein kinase	M. domestica v1.1	1946	Chr15	3307912	3309857
MD01G1000200	-2.05836	0.00161067	amino-acid permease BAT1 homolog	M. domestica v1.1	3417	Chr01	19860	23276
MD10G1035800	-2.05422	1.61002e-06	tryptophan aminotransferase-related protein 4	M. domestica v1.1	3061	Chr10	4643726	4646786
MD06G1184200	-2.05219	0.0420159	coatomer, subunit beta' (COPB2, SEC27)	M. domestica v1.1	2468	Chr06	32241189	32243656
MD10G1306800	-2.04524	0.000608018	G-type lectin S-receptor-like serine/threonine-protein kinase	M. domestica v1.1	3332	Chr10	39241434	39244765
MD17G1141200	-2.0431	0.00176339	GALACTURONOSYLTRANSFERASE 15-like	M. domestica v1.1	11498	Chr17	12677552	12689049
MD14G1124500	-2.03569	0.0256627	mavicyanin-like	M. domestica v1.1	1153	Chr14	20010553	20011705
MD07G1233100	-2.02051	5.07391e-11	EXPANSIN-A8	M. domestica v1.1	2056	Chr07	30701846	30703901
MD10G1298500	-2.00531	7.76495e-07	polyphenol oxidase (E1.10.3.1)	M. domestica v1.1	1833	Chr10	38562790	38564622
MD11G1114400	-2.00336	0.00300309	Protein of unknown function	M. domestica v1.1	2316	Chr11	10361048	10363363
MD00G1156100	-1.99054	0.0151537	C2H2-type zinc finger protein 43-Related (zf-C2H2_6)	M. domestica v1.1	1620	Chr00	34410633	34412252
MD13G1200600	-1.97648	0.028595	EARLY LIGHT-INDUCED PROTEIN 1, CHLOROPLASTIC-RELATED	M. domestica v1.1	1010	Chr13	17842766	17843775
MD00G1087900	-1.97636	0.00160857	Polygalacturonase 1	M. domestica v1.1	2345	Chr00	17831826	17834170
MD06G1195100	-1.96975	7.79753e-05	expansin-A1-like	M. domestica v1.1	1417	Chr06	32954957	32956373
MD16G1097400	-1.96258	2.44689e-06	CYSTEINE-RICH RECEPTOR-LIKE PROTEIN KINASE 2	M. domestica v1.1	2666	Chr16	6793420	6796085
MD06G1233500	-1.95573	0.0347635	Calcineurin-like_purple acid phosphatase 17 like	M. domestica v1.1	2135	Chr06	36463094	36465228
MD03G1172200	-1.95315	2.89361e-08	ABC transporter G family member 15-like	M. domestica v1.1	4652	Chr03	23451216	23455867
MD16G1201400	-1.94152	7.37614e-08	ATP sulfurylase 1, chloroplastic	M. domestica v1.1	4866	Chr16	18313416	18318281
MD00G1123300	-1.94123	0.00135358	Sugar-terminal-phosphatase (EC 3.1.3.58)/ Xylitol-5-phosphatase	M. domestica v1.1	732	Chr00	26431815	26432546
MD10G1299100	-1.93049	1.16012e-08	MALDO Polyphenol oxidase V	M. domestica v1.1	1716	Chr10	38631151	38632866
MD12G1050900	-1.92961	0.0441395	APYRASE 3-RELATED	M. domestica v1.1	1660	Chr12	5756463	5758122
MD10G1003400	-1.92928	0.029651	ENDO-1,4-BETA-GLUCANASE	M. domestica v1.1	3741	Chr10	649524	653264
MD15G1330100	-1.92577	0.000173316	acetyl-CoA carboxylase, biotin carboxylase subunit (accC)	M. domestica v1.1	6354	Chr15	36348360	36354713
MD10G1303600	-1.91717	1.18119e-07	external alternative NAD(P)H-ubiquinone oxidoreductase B2, mitochondrial	M. domestica v1.1	4879	Chr10	39002198	39007076
MD17G1098300	-1.9035	0.0113583	L-ascorbate oxidase	M. domestica v1.1	3711	Chr17	8355194	8358904
MD15G1021500	-1.90088	7.29e-09	CYTOKININ DEHYDROGENASE 5	M. domestica v1.1	6378	Chr15	1244122	1250499
MD04G1067800	-1.8985	0.00526937	DEHYDRATION-RESPONSIVE ELEMENT-BINDING 1B transcription factor	M. domestica v1.1	954	Chr04	9200318	9201271
MD17G1160500	-1.89278	1.61e-10	beta-amyrin synthase-like	M. domestica v1.1	5755	Chr17	15694687	15700441
MD06G1226700	-1.88253	1.03e-09	phosphoethanolamine N-methyltransferase (E2.1.1.103, NMT)	M. domestica v1.1	3691	Chr06	35723414	35727104
MD07G1306900	-1.88171	0.00789381	UDP-GLYCOSYLTRANSFERASE 78D1-like	M. domestica v1.1	2082	Chr07	36326910	36328991
MD05G1211000	-1.87925	6.73058e-05	GLUTATHIONE S-TRANSFERASE U21-like	M. domestica v1.1	1436	Chr05	34224366	34225801
MD10G1299400	-1.8498	7.38e-08	Polyphenol oxidase, chloroplastic	M. domestica v1.1	1782	Chr10	38683770	38685551
MD03G1221700	-1.84371	0.00426028	PAP-SPECIFIC PHOSPHATASE HAL2-LIKE	M. domestica v1.1	4432	Chr03	30565058	30569489
MD17G1044000	-1.84253	0.000174936	CLAVATA3/ESR (CLE)-related protein 25-like	M. domestica v1.1	1942	Chr17	3217476	3219417
MD04G1013500	-1.83955	0.0123879	SUCROSE-PHOSPHATE SYNTHASE 3-like	M. domestica v1.1	5461	Chr04	1538915	1544375
MD11G1179700	-1.83903	0.000469183	NON-SPECIFIC LIPID TRANSFER PROTEIN GPI-ANCHORED 2-like	M. domestica v1.1	3503	Chr11	21803421	21806923
MD03G1263700	-1.83506	0.00018622	FATTY-ACID-BINDING PROTEIN 1	M. domestica v1.1	2687	Chr03	34934945	34937631
MD13G1057000	-1.82284	0.0247623	cytochrome P450 CYP749A22-like	M. domestica v1.1	2536	Chr13	3990668	3993203
MD05G1350300	-1.82157	0.00129927	stigma-specific STIG1-like protein 3	M. domestica v1.1	348	Chr05	46790064	46790411
MD17G1261100	-1.81072	0.0261207	TRANSCRIPTION FACTOR MYB110b-like	M. domestica v1.1	6429	Chr17	32191281	32197709
MD16G1160100	-1.80559	0.0111163	major allergen Mal d 1.03G	M. domestica v1.1	480	Chr16	12988861	12989340
MD10G1053000	-1.78741	0.00695556	protein DMR6-LIKE OXYGENASE 2-like	M. domestica v1.1	1289	Chr10	7070214	7071502
MD15G1084200	-1.7796	0.000952788	probable protein phosphatase 2C 12	M. domestica v1.1	5207	Chr15	5823427	5828633
MD01G1136800	-1.77957	0.0275419	GLYCEROL-3-PHOSPHATE ACYLTRANSFERASE 5-like	M. domestica v1.1	1837	Chr01	24603606	24605442
MD08G1012300	-1.77369	0.04097	Protein of unknown function	M. domestica v1.1	4227	Chr08	936324	940550
MD13G1048700	-1.76957	0.0424936	protein MIZU-KUSSEI 1-like	M. domestica v1.1	798	Chr13	3421693	3422490
MD09G1263900	-1.7691	7.1532e-05	GIBBERELLIN-REGULATED PROTEIN 12-like	M. domestica v1.1	1142	Chr09	33699541	33700682
MD14G1209700	-1.75684	0.0229874	UDP-glucose 6-dehydrogenase 4-like	M. domestica v1.1	1823	Chr14	29565178	29567000
MD17G1038900	-1.75407	0.0020014	xyloglucan glycosyltransferase 4-like	M. domestica v1.1	2522	Chr17	2839125	2841646
MD12G1002300	-1.75226	0.0124879	GLUCAN ENDO-1,3-BETA-GLUCOSIDASE 8-like	M. domestica v1.1	2708	Chr12	393281	395988
MD11G1135900	-1.75145	0.00321715	protein kinase APK1A, chloroplastic-like isoform X1	M. domestica v1.1	5276	Chr11	12464807	12470082
MD03G1004000	-1.74569	2.37414e-05	arabinogalactan protein 14	M. domestica v1.1	563	Chr03	284747	285309
MD11G1156200	-1.74487	4.88e-09	GLUCOMANNAN 4-BETA-MANNOSYLTRANSFERASE 2	M. domestica v1.1	5646	Chr11	15012290	15017935
MD09G1192100	-1.73819	0.00853221	cell wall invertase 1	M. domestica v1.1	4256	Chr09	17088602	17092857
MD07G1191700	-1.73016	0.0272003	Plant transposon protein (Plant_tran)	M. domestica v1.1	4104	Chr07	27153671	27157774
MD08G1037500	-1.72781	0.00150594	protein DETOXIFICATION 33-like	M. domestica v1.1	1180	Chr08	2756748	2757927
MD01G1032700	-1.72758	0.0293538	ARABINOGALACTAN PROTEIN 3-like	M. domestica v1.1	438	Chr01	11379739	11380176
MD07G1219100	-1.72688	0.000160341	probable LRR receptor-like serine/threonine-protein kinase	M. domestica v1.1	3226	Chr07	29648394	29651619
MD01G1148700	-1.71795	1.16e-08	UDP-glycosyltransferase 76F1	M. domestica v1.1	2046	Chr01	25741958	25744003
MD03G1034900	-1.71664	0.000272993	farnesyl diphosphate synthase (FDPS)	M. domestica v1.1	5646	Chr03	2803953	2809598
MD02G1303900	-1.70932	0.00722667	cinnamoyl-CoA reductase 1-like	M. domestica v1.1	1748	Chr02	35748230	35749977
MD12G1028800	-1.70779	0.030942	gamma-glutamyltranspeptidase 1-like	M. domestica v1.1	3310	Chr12	3205502	3208811
MD14G1078100	-1.70116	0.0326277	ALPHA CARBONIC ANHYDRASE 4-like	M. domestica v1.1	4339	Chr14	8924662	8929000
MD17G1284100	-1.68578	0.000124608	Protein of unknown function	M. domestica v1.1	3738	Chr17	34307774	34311511
MD14G1228000	-1.67894	0.0469818	Protein of unknown function	M. domestica v1.1	780	Chr14	30906536	30907315
MD03G1013600	-1.67892	0.0459247	PEROXIDASE A2-like	M. domestica v1.1	2234	Chr03	1071235	1073468
MD03G1020000	-1.67636	2.98778e-06	G-type lectin S-receptor-like serine/threonine-protein kinase LECRK3	M. domestica v1.1	810	Chr03	1555813	1556622
MD02G1003300	-1.67635	0.00312891	UDP-glycosyltransferase 74F2-like	M. domestica v1.1	2427	Chr02	244303	246729
MD02G1089800	-1.66723	0.000802654	auxin-binding protein ABP19a-like	M. domestica v1.1	633	Chr02	7131941	7132573
MD10G1254300	-1.66332	1.90478e-05	CATIONIC AMINO ACID TRANSPORTER 1	M. domestica v1.1	4509	Chr10	34670651	34675159
MD01G1161300	-1.66059	4.83126e-06	probable sodium-coupled neutral amino acid transporter 6	M. domestica v1.1	2921	Chr01	26661965	26664885
MD14G1116800	-1.66011	0.000163305	disease resistance response protein 206-like	M. domestica v1.1	670	Chr14	18978802	18979471
MD05G1176500	-1.65849	0.000170987	desumoylating isopeptidase 1	M. domestica v1.1	2343	Chr05	30402686	30405028
MD01G1163900	-1.6551	0.000504309	ADENINE/GUANINE PERMEASE AZG1	M. domestica v1.1	1731	Chr01	26862823	26864553
MD14G1080200	-1.65413	0.00521854	INACTIVE PURPLE ACID PHOSPHATASE 16-like	M. domestica v1.1	7086	Chr14	9159744	9166829
MD07G1150600	-1.65028	0.000504887	ASPARTYL PROTEASE-like	M. domestica v1.1	1464	Chr07	21887777	21889240
MD13G1004500	-1.64293	0.00176339	SERINE CARBOXYPEPTIDASE-LIKE 35	M. domestica v1.1	6278	Chr13	273991	280268
MD05G1065500	-1.64228	4.8357e-06	transcription factor RADIALIS-like	M. domestica v1.1	1016	Chr05	12019271	12020286
MD01G1032400	-1.63772	5.02499e-05	lipase 3-like	M. domestica v1.1	2939	Chr01	11301276	11304214
MD01G1052700	-1.63217	2.97884e-05	(+)-neomenthol dehydrogenase-like (E1.1.1.208)	M. domestica v1.1	2194	Chr01	15793894	15796087
MD12G1149000	-1.62622	0.00710757	Tropinone reductase 1 (TR1)	M. domestica v1.1	1732	Chr12	22901460	22903191
MD03G1209200	-1.62572	0.00298032	Protein of unknown function	M. domestica v1.1	1235	Chr03	28869191	28870425
MD04G1112000	-1.62572	0.00298032	GLUTATHIONE S-TRANSFERASE L1-like	M. domestica v1.1	2612	Chr04	19786012	19788623
MD02G1099300	-1.62566	0.028595	Protein of unknown function	M. domestica v1.1	573	Chr02	7873920	7874492
MD05G1178100	-1.61893	0.000124608	protein SULFUR DEFICIENCY-INDUCED 1	M. domestica v1.1	2911	Chr05	30476390	30479300
MD00G1073200	-1.61494	0.0378957	Hypothetical protein PRUPE_6G129600 [Prunus persica]	M. domestica v1.1	270	Chr00	14599354	14599623
MD17G1039700	-1.614	0.000658927	SENESCENCE-ASSOCIATED CARBOXYLESTERASE 101-like	M. domestica v1.1	3643	Chr17	2909911	2913553
MD17G1092000	-1.61378	7.1532e-05	FRINGE-RELATED protein	M. domestica v1.1	1819	Chr17	7711238	7713056
MD05G1056900	-1.60587	1.43488e-05	ENHANCED DISEASE SUSCEPTIBILITY 5-like	M. domestica v1.1	7480	Chr05	9972974	9980453
MD11G1125200	-1.59742	0.001628	LOB DOMAIN-CONTAINING PROTEIN 1-like	M. domestica v1.1	1802	Chr11	11533473	11535274
MD15G1268500	-1.59693	0.0275445	Protein of unknown function	M. domestica v1.1	2922	Chr15	23231584	23234505
MD01G1101300	-1.5935	2.65e-07	Monocarboxylate transporter	M. domestica v1.1	2922	Chr01	21423249	21426170
MD06G1120700	-1.59225	0.0134175	ENDO-1,4-BETA-GLUCANASE	M. domestica v1.1	2827	Chr06	26121728	26124554
MD05G1219400	-1.59162	0.00597626	CAMTA domain class transcription factor	M. domestica v1.1	1329	Chr05	34981751	34983079
MD02G1078500	-1.58373	0.0243019	Protein of unknown function	M. domestica v1.1	3160	Chr02	6203494	6206653
MD07G1210900	-1.58078	0.0122654	Protein of unknown function	M. domestica v1.1	413	Chr07	28972627	28973039
MD05G1031700	-1.58049	0.021972	interleukin-1 receptor-associated kinase 4 (IRAK4)	M. domestica v1.1	3164	Chr05	5161143	5164306
MD05G1129600	-1.57869	1.29788e-05	lysine histidine transporter-like 8	M. domestica v1.1	5087	Chr05	25370086	25375172
MD03G1143800	-1.57201	0.000110654	Protein of unknown function	M. domestica v1.1	414	Chr03	15460561	15460974
MD11G1110100	-1.56939	0.0112967	EPSIN/ENT-RELATED // ENTH/VHS FAMILY PROTEIN	M. domestica v1.1	1858	Chr11	9728932	9730789
MD04G1204000	-1.56623	0.000106546	linoleate 9S-lipoxygenase (LOX1_5)	M. domestica v1.1	3958	Chr04	29011559	29015516
MD16G1160300	-1.56395	0.0291889	major allergen Mal d 1.0501	M. domestica v1.1	835	Chr16	13047363	13048197
MD03G1224600	-1.55977	0.0001855	MLO-LIKE PROTEIN 11-like	M. domestica v1.1	7258	Chr03	31033175	31040432
MD13G1042700	-1.5571	5.67214e-05	Alpha-xylosidase 1	M. domestica v1.1	5465	Chr13	2971349	2976813
MD05G1218000	-1.54613	0.00164756	CYSTEINE-RICH RECEPTOR-LIKE PROTEIN KINASE 27-like	M. domestica v1.1	3518	Chr05	34869842	34873359
MD11G1134600	-1.54555	9.19407e-06	probable E3 ubiquitin-protein ligase LUL2	M. domestica v1.1	3364	Chr11	12390251	12393614
MD03G1020200	-1.54314	2.55405e-05	G-type lectin S-receptor-like serine/threonine-protein kinase RLK1	M. domestica v1.1	1064	Chr03	1558966	1560029
MD09G1168300	-1.5335	3.60759e-06	Beta-amyrin synthase	M. domestica v1.1	7421	Chr09	13934972	13942392
MD02G1013000	-1.52766	0.00230744	SERINE-THREONINE PROTEIN KINASE // OCTICOSAPEPTIDE/PHOX/BEM1P DOMAIN-CONTAINING PROTEIN KINASE	M. domestica v1.1	6426	Chr02	826828	833253
MD02G1244000	-1.52491	0.0246616	PYRUVATE KINASE 1 cytosolic-like	M. domestica v1.1	8883	Chr02	29398666	29407548
MD14G1207600	-1.52381	0.02191	protein DMR6-LIKE OXYGENASE 2-like	M. domestica v1.1	1407	Chr14	29464497	29465903
MD03G1012700	-1.52044	0.0111188	PEROXIDASE A2-like	M. domestica v1.1	1930	Chr03	966462	968391
MD16G1050000	-1.51509	0.0152465	protein MIZU-KUSSEI 1	M. domestica v1.1	798	Chr16	3527351	3528148
MD16G1029200	-1.51172	0.0153983	Protein of unknown function	M. domestica v1.1	2249	Chr16	2082095	2084343
MD06G1134100	-1.51086	0.0224057	EARLY LIGHT-INDUCED PROTEIN 1, CHLOROPLASTIC-like	M. domestica v1.1	1245	Chr06	27838905	27840149
MD05G1074200	-1.50737	0.030942	protein DMR6-LIKE OXYGENASE 2-like	M. domestica v1.1	5907	Chr05	15601515	15607421
MD02G1302900	-1.50604	0.00148379	cinnamoyl-CoA reductase 1-like	M. domestica v1.1	4285	Chr02	35689520	35693804
MD10G1042600	-1.50224	0.0454878	MULTI-COPPER OXIDASE // LACCASE-15	M. domestica v1.1	1632	Chr10	5539164	5540795
MD08G1242900	-1.50038	0.000785105	coumaroylquinate(coumaroylshikimate) 3'-monooxygenase (CYP98A3, C3'H)	M. domestica v1.1	4622	Chr08	30838332	30842953
MD13G1141700	-1.49474	1.09432e-05	S-adenosylmethionine synthase 2 (SAM2)	M. domestica v1.1	2308	Chr13	10985244	10987551
MD14G1124200	-1.48543	0.00133303	oligopeptide transporter 7	M. domestica v1.1	4810	Chr14	19991908	19996717
MD04G1027800	-1.48527	5.4678e-06	vacuolar amino acid transporter 1	M. domestica v1.1	2606	Chr04	3178806	3181411
MD11G1188700	-1.47801	0.0206049	Heat shock protein DnaJ with tetratricopeptide repeat	M. domestica v1.1	1148	Chr11	26597327	26598474
MD02G1226500	-1.477	0.00547784	DYNAMIN-RELATED PROTEIN 1C	M. domestica v1.1	10139	Chr02	26646662	26656800
MD16G1231500	-1.47471	0.000374124	beta-amylase 1 (E3.2.1.2)	M. domestica v1.1	4006	Chr16	23732829	23736834
MD15G1262300	-1.47448	7.84818e-06	RETINALDEHYDE BINDING PROTEIN-like	M. domestica v1.1	3188	Chr15	22402487	22405674
MD04G1009700	-1.47312	9.41224e-05	phytate 6-phosphatase	M. domestica v1.1	3305	Chr04	1101652	1104956
MD01G1100600	-1.47055	1.78637e-06	PECTIN LYASE-LIKE SUPERFAMILY PROTEIN-like	M. domestica v1.1	5815	Chr01	21371586	21377400
MD07G1282000	-1.46503	6.18916e-05	AAA ATPASE	M. domestica v1.1	5486	Chr07	34501590	34507075
MD10G1029100	-1.45433	0.0026421	ABA/WDS induced protein (ABA_WDS)	M. domestica v1.1	961	Chr10	3806737	3807697
MD09G1114800	-1.452	2.34176e-05	1-AMINOCYCLOPROPANE-1-CARBOXYLATE OXIDASE	M. domestica v1.1	1756	Chr09	8745866	8747621
MD05G1129900	-1.44522	2.23733e-06	lysine histidine transporter-like 8	M. domestica v1.1	3630	Chr05	25422385	25426014
MD14G1205300	-1.43713	0.0155159	ZINC FINGER (C3HC4-TYPE RING FINGER) FAMILY PROTEIN	M. domestica v1.1	5446	Chr14	29275419	29280864
MD03G1019900	-1.42883	0.00330035	G-type lectin S-receptor-like serine/threonine-protein kinase LECRK3	M. domestica v1.1	854	Chr03	1554957	1555810
MD06G1162100	-1.41855	0.02191	proline transporter 2-like	M. domestica v1.1	4613	Chr06	30282963	30287575
MD02G1133600	-1.41752	0.00110935	palmitoyl-monogalactosyldiacylglycerol delta-7 desaturase, chloroplastic-like	M. domestica v1.1	1869	Chr02	10797592	10799460
MD13G1025500	-1.41741	0.0325431	classical arabinogalactan protein 9-like	M. domestica v1.1	1454	Chr13	1828706	1830159
MD03G1105800	-1.41651	0.0437624	KINESIN MOTOR PROTEIN-RELATED PROTEIN-like	M. domestica v1.1	4118	Chr03	9086560	9090677
MD02G1093200	-1.41158	4.97965e-05	Flavonoid 3'-monooxygenase	M. domestica v1.1	2018	Chr02	7409843	7411860
MD12G1059500	-1.40861	0.000163144	ENOYL-[ACYL-CARRIER-PROTEIN] REDUCTASE [NADH], CHLOROPLASTIC	M. domestica v1.1	2874	Chr12	6925201	6928074
MD09G1168200	-1.40463	1.58029e-05	beta-amyrin synthase (LUP4)	M. domestica v1.1	6917	Chr09	13869658	13876574
MD13G1217400	-1.40283	0.00110935	peroxisomal membrane protein 2 (PXMP2, PMP22)	M. domestica v1.1	3409	Chr13	20819562	20822970
MD03G1095100	-1.40246	1.33158e-05	EPSIN 3-like	M. domestica v1.1	2076	Chr03	8067586	8069661
MD09G1211700	-1.39284	0.0323081	mitochondrial arginine transporter BAC2	M. domestica v1.1	729	Chr09	20665714	20666442
MD12G1059400	-1.39207	0.000116715	NADH-specific enoyl-ACP reductase	M. domestica v1.1	1321	Chr12	6923816	6925136
MD09G1049600	-1.39094	0.0365942	Protein of unknown function	M. domestica v1.1	1313	Chr09	3308506	3309818
MD07G1240300	-1.38427	0.00403309	DUF724 domain-containing protein 3-like isoform X3	M. domestica v1.1	5008	Chr07	31171262	31176269
MD16G1160000	-1.38269	0.000160741	Major allergen Mal d 1	M. domestica v1.1	2763	Chr16	12969494	12972256
MD10G1301300	-1.37678	0.000106546	internal alternative NAD(P)H-ubiquinone oxidoreductase A1, mitochondrial-like	M. domestica v1.1	2824	Chr10	38853804	38856627
MD03G1290200	-1.37518	0.034555	F22D16.19 PROTEIN	M. domestica v1.1	548	Chr03	36801217	36801764
MD11G1203600	-1.37214	0.010676	ABC transporter C family member 3-like	M. domestica v1.1	5923	Chr11	29729364	29735286
MD01G1211100	-1.37045	0.028595	RETICULON-LIKE PROTEIN B4	M. domestica v1.1	2204	Chr01	30480322	30482525
MD10G1038100	-1.36883	2.55405e-05	Protein of unknown function	M. domestica v1.1	6528	Chr10	4993819	5000346
MD06G1213800	-1.36789	0.0274505	Cytochrome P450 (p450)	M. domestica v1.1	3791	Chr06	34642020	34645810
MD04G1183100	-1.36359	2.5756e-05	LEUCINE-RICH REPEAT RECEPTOR-LIKE PROTEIN KINASE	M. domestica v1.1	5682	Chr04	27441450	27447131
MD13G1041700	-1.36003	7.1532e-05	Protein of unknown function	M. domestica v1.1	396	Chr13	2861639	2862034
MD03G1188200	-1.35811	3.63857e-05	ABC transporter C family member 3-like	M. domestica v1.1	6038	Chr03	25725849	25731886
MD06G1105900	-1.35398	0.0338238	ENDOGLUCANASE 6-like	M. domestica v1.1	4470	Chr06	24470237	24474706
MD01G1135600	-1.35272	4.69459e-05	EXPANSIN-A4-like	M. domestica v1.1	1643	Chr01	24472213	24473855
MD09G1057600	-1.35172	0.000165289	LAMIN-LIKE PROTEIN	M. domestica v1.1	1243	Chr09	3810911	3812153
MD03G1082800	-1.34754	0.000115525	Universal stress protein PHOS32-like	M. domestica v1.1	1406	Chr03	6725529	6726934
MD14G1210700	-1.3472	2.5756e-05	flavonoid 3'-monooxygenase (E1.14.13.21)	M. domestica v1.1	4031	Chr14	29630776	29634806
MD06G1128600	-1.34414	0.0300152	Protein of unknown function	M. domestica v1.1	4768	Chr06	27094698	27099465
MD15G1415700	-1.33882	0.000163305	NAC domain-class transcrition factor protein 104-like	M. domestica v1.1	1697	Chr15	51689615	51691311
MD11G1258400	-1.33413	0.0304421	EF-HAND CALCIUM-BINDING DOMAIN CONTAINING PROTEIN	M. domestica v1.1	5280	Chr11	37186082	37191361
MD14G1038200	-1.3287	0.0481824	exocyst complex component EXO70A1-like	M. domestica v1.1	6361	Chr14	3486221	3492581
MD13G1056800	-1.32839	0.0206714	ACT domain-containing protein ACR4-like	M. domestica v1.1	3284	Chr13	3975036	3978319
MD04G1134300	-1.32651	0.00153991	FRINGE-RELATED DUF604	M. domestica v1.1	3403	Chr04	22106690	22110092
MD06G1203900	-1.32648	0.00135799	alpha-1,4-glucan-protein synthase [UDP-forming] 2	M. domestica v1.1	2462	Chr06	33853359	33855820
MD09G1019900	-1.32453	0.000247562	PECTATE LYASE 11-like	M. domestica v1.1	2118	Chr09	1204419	1206536
MD10G1299300	-1.32351	0.0228649	MALDO Polyphenol oxidase	M. domestica v1.1	1833	Chr10	38661973	38663805
MD07G1221400	-1.32078	0.0201855	CHAPERONE-ACTIVITY OF BC1 COMPLEX CABC1 -like	M. domestica v1.1	4563	Chr07	29857713	29862275
MD03G1111000	-1.31951	0.00126134	PHOSPHATIDYLINOSITOL TRANSFER PROTEIN -1 like	M. domestica v1.1	4545	Chr03	9687269	9691813
MD05G1310400	-1.31355	0.015011	EXPRESSED PROTEIN 6-like	M. domestica v1.1	1496	Chr05	44108474	44109969
MD07G1143800	-1.31311	4.59146e-05	CAMP-RESPONSE ELEMENT BINDING PROTEIN-like	M. domestica v1.1	4648	Chr07	20959304	20963951
MD07G1247200	-1.31133	0.024196	UCLACYANIN I-like	M. domestica v1.1	950	Chr07	31667737	31668686
MD10G1148400	-1.30899	0.00124244	Protein of unknown function	M. domestica v1.1	3351	Chr10	23589944	23593294
MD16G1139300	-1.30847	0.0160668	PHRAGMOPLAST ORIENTING KINESIN-1	M. domestica v1.1	12286	Chr16	10723556	10735841
MD11G1206900	-1.30348	0.000440293	pirin-like protein	M. domestica v1.1	2722	Chr11	30147530	30150251
MD15G1024000	-1.30142	0.0261315	mannan endo-1,4-beta-mannosidase (MAN)	M. domestica v1.1	3035	Chr15	1425922	1428956
MD06G1164800	-1.29948	0.000757194	Quinolinate synthase / Quinolinate synthetase	M. domestica v1.1	4423	Chr06	30512243	30516665
MD12G1003900	-1.29811	0.00126134	ADENYLYL-SULFATE KINASE 3	M. domestica v1.1	3094	Chr12	555377	558470
MD03G1218200	-1.2954	0.0208177	Protein of unknown function	M. domestica v1.1	4036	Chr03	30259532	30263567
MD17G1013800	-1.28034	0.000333907	triacylglycerol lipase 2-like	M. domestica v1.1	5983	Chr17	1152448	1158430
MD13G1001800	-1.27921	0.00729055	DNA-damage-repair/toleration protein DRT100	M. domestica v1.1	1845	Chr13	117170	119014
MD12G1038700	-1.27386	8.47215e-05	LATE EMBRYOGENESIS ABUNDANT HYDROXYPROLINE-RICH GLYCOPROTEIN-like	M. domestica v1.1	633	Chr12	4175234	4175866
MD14G1128000	-1.27344	0.0108319	endoglucanase 6	M. domestica v1.1	4991	Chr14	20435456	20440446
MD17G1106300	-1.27104	0.00595773	1-aminocyclopropane-1-carboxylate oxidase 4	M. domestica v1.1	1725	Chr17	9066736	9068460
MD10G1195800	-1.27045	0.00710757	probable sugar phosphate/phosphate translocator	M. domestica v1.1	4958	Chr10	29411908	29416865
MD02G1028700	-1.26284	0.000726784	blue copper protein-like isoform X2	M. domestica v1.1	1645	Chr02	2200895	2202539
MD17G1226700	-1.25803	0.0174515	AP2-like ethylene-responsive transcription	M. domestica v1.1	3004	Chr17	27479377	27482380
MD13G1009400	-1.25656	0.00186268	PHYTOSULFOKINE RECEPTOR 1	M. domestica v1.1	3063	Chr13	606006	609068
MD11G1207500	-1.25554	0.0490701	FIMBRIN-1-like	M. domestica v1.1	6823	Chr11	30214410	30221232
MD05G1359500	-1.25191	0.00111592	AUXIN-INDUCED IN ROOT CULTURES PROTEIN 12	M. domestica v1.1	3102	Chr05	47425501	47428602
MD05G1174000	-1.25038	0.000307984	purple acid phosphatase 15-like	M. domestica v1.1	3774	Chr05	30226979	30230752
MD01G1162900	-1.24833	0.0250447	LOB DOMAIN-CONTAINING PROTEIN 15	M. domestica v1.1	1710	Chr01	26802391	26804100
MD17G1264900	-1.24523	0.00347104	aspartate aminotransferase, mitochondrial (GOT2)	M. domestica v1.1	6233	Chr17	32540122	32546354
MD11G1019800	-1.24339	0.0421968	disease resistance protein RPS2 (RPS2)	M. domestica v1.1	3997	Chr11	1687459	1691455
MD01G1103300	-1.24115	0.028595	glycerol-3-phosphate dehydrogenase SDP6, mitochondrial isoform X2	M. domestica v1.1	3984	Chr01	21543619	21547602
MD05G1170300	-1.23987	0.000191416	NINJA-FAMILY PROTEIN AFP1-like	M. domestica v1.1	1493	Chr05	29987233	29988725
MD05G1251900	-1.2396	0.0457177	putative glutathione S-transferase (ECM4)	M. domestica v1.1	3078	Chr05	38360270	38363347
MD07G1309000	-1.23677	0.000993861	4-COUMARATE--COA LIGASE 2	M. domestica v1.1	5496	Chr07	36439419	36444914
MD07G1219600	-1.23655	0.0111832	Protein tyrosine kinase (Pkinase_Tyr)	M. domestica v1.1	3247	Chr07	29711890	29715136
MD17G1193800	-1.23357	0.0100533	kinesin-13A-like	M. domestica v1.1	5610	Chr17	23253051	23258660
MD06G1006900	-1.22494	0.0259032	Glucan endo-1,3-beta-D-glucosidase / Laminarinase	M. domestica v1.1	2134	Chr06	714149	716282
MD16G1239900	-1.22033	0.000611991	MEDIATOR OF RNA POLYMERASE II TRANSCRIPTION SUBUNIT 37E-like	M. domestica v1.1	792	Chr16	25490242	25491033
MD02G1142200	-1.21521	0.00310878	AAA-ATPase At2g18193-like	M. domestica v1.1	1512	Chr02	11819806	11821317
MD11G1097600	-1.21031	0.00429854	HALOACID DEHALOGENASE-LIKE HYDROLASE	M. domestica v1.1	2527	Chr11	8095356	8097882
MD17G1215600	-1.20792	0.000247562	glycerol kinase (glpK, GK)	M. domestica v1.1	3835	Chr17	26258132	26261966
MD17G1011500	-1.20089	0.00833788	omega-hydroxypalmitate O-feruloyl transferase	M. domestica v1.1	1870	Chr17	722382	724251
MD09G1110300	-1.19998	0.000168409	5'-adenylylsulfate reductase 1	M. domestica v1.1	2215	Chr09	8191941	8194155
MD05G1117500	-1.19934	0.00713098	DIRIGENT PROTEIN 23	M. domestica v1.1	579	Chr05	23850371	23850949
MD01G1231600	-1.19789	0.00153991	IgA-specific serine endopeptidase / Immunoglobulin A1 protease	M. domestica v1.1	327	Chr01	32041962	32042288
MD17G1194200	-1.19736	0.0051871	Protein of unknown function	M. domestica v1.1	3002	Chr17	23290243	23293244
MD03G1111600	-1.18732	0.00381453	LOB DOMAIN-CONTAINING PROTEIN 1-like	M. domestica v1.1	2027	Chr03	9716836	9718862
MD10G1033300	-1.1867	0.0459247	PEROXIDASE 12	M. domestica v1.1	3818	Chr10	4311879	4315696
MD10G1184700	-1.18598	0.00306631	MAJOR FACILITATOR PROTEIN-like	M. domestica v1.1	3399	Chr10	27758965	27762363
MD05G1286400	-1.18446	0.0161929	FLAVIN REDUCTASE-like	M. domestica v1.1	2610	Chr05	41931756	41934365
MD16G1096300	-1.18144	0.00810614	ATP-citrate synthase alpha chain protein 1	M. domestica v1.1	3778	Chr16	6695050	6698827
MD06G1211400	-1.18082	0.00240274	Leucoanthocyanidin reductase / Leucocyanidin reductase	M. domestica v1.1	4202	Chr06	34408574	34412775
MD14G1213800	-1.17789	0.02191	protein SPIRAL1-like 3 (SPR1)	M. domestica v1.1	1744	Chr14	29816645	29818388
MD16G1217500	-1.17671	0.00123742	calcium/calmodulin-dependent protein kinase (CaM kinase) II (CAMK2)	M. domestica v1.1	1404	Chr16	21495466	21496869
MD07G1291000	-1.17626	0.0154619	PROTEIN PHOSPHATASE 2C	M. domestica v1.1	2397	Chr07	35175364	35177760
MD06G1237600	-1.17293	0.00129927	NUCLEOTIDE-DIPHOSPHO-SUGAR TRANSFERASE DOMAIN-CONTAINING PROTEIN-like	M. domestica v1.1	4577	Chr06	36877463	36882039
MD12G1233500	-1.17277	0.00126134	2-acylglycerol O-acyltransferase	M. domestica v1.1	5801	Chr12	30925175	30930975
MD05G1296600	-1.17219	0.0349646	CELLULOSE SYNTHASE A CATALYTIC SUBUNIT 8 [UDP-FORMING]	M. domestica v1.1	5394	Chr05	43091799	43097192
MD07G1214500	-1.1699	0.00755191	3-deoxy-7-phosphoheptulonate synthase (E2.5.1.54, aroF, aroG, aroH)	M. domestica v1.1	932	Chr07	29187970	29188901
MD03G1140300	-1.16507	0.00397725	Flavanone 3-dioxygenase	M. domestica v1.1	1716	Chr03	14633796	14635511
MD09G1190300	-1.16047	0.0108399	ZETA-COAT PROTEIN	M. domestica v1.1	2708	Chr09	16639568	16642275
MD13G1062800	-1.15722	0.0012114	Wall-associated receptor kinase galacturonan-binding (GUB_WAK_bind)	M. domestica v1.1	1939	Chr13	4367180	4369118
MD15G1106000	-1.15401	0.0025157	CYCLIC NUCLEOTIDE-GATED ION CHANNEL 14-like	M. domestica v1.1	3301	Chr15	7401220	7404520
MD09G1019600	-1.15363	0.00225184	UBIQUITIN 2	M. domestica v1.1	1251	Chr09	1190928	1192178
MD02G1121300	-1.15308	0.00135365	REGULATOR OF VPS4 ACTIVITY IN THE MVB PATHWAY PROTEIN	M. domestica v1.1	7196	Chr02	9894503	9901698
MD07G1279000	-1.15042	0.000323061	ENDO-POLYGALACTURONASE-LIKE PROTEIN-like	M. domestica v1.1	2737	Chr07	34347336	34350072
MD13G1090800	-1.14734	0.042527	aldehyde dehydrogenase family 2 member B7, mitochondrial-like	M. domestica v1.1	5167	Chr13	6436603	6441769
MD01G1073000	-1.14637	0.0208177	Delta(8)-fatty-acid desaturase 1- like / SLD	M. domestica v1.1	1344	Chr01	17814505	17815848
MD09G1241900	-1.14502	0.0161151	protein E6	M. domestica v1.1	888	Chr09	30934103	30934990
MD04G1245100	-1.14409	0.00104593	isopentenyl-diphosphate delta-isomerase (idi, IDI)	M. domestica v1.1	2796	Chr04	32086167	32088962
MD01G1222200	-1.13543	0.00575892	GAG-POL-RELATED RETROTRANSPOSON	M. domestica v1.1	1632	Chr01	31464369	31466000
MD03G1085400	-1.13465	0.0323081	PROTEIN PHOSPHATASE 2C 24	M. domestica v1.1	2086	Chr03	6898086	6900171
MD17G1062700	-1.13222	0.0191913	Protein of unknown function	M. domestica v1.1	4270	Chr17	5089218	5093487
MD13G1101200	-1.1309	0.0111994	ALDO/KETO REDUCTASE-like	M. domestica v1.1	11067	Chr13	7185510	7196576
MD13G1285100	-1.12993	0.015011	chalcone synthase	M. domestica v1.1	2603	Chr13	43203447	43206049
MD10G1012200	-1.12646	0.0460305	BIDIRECTIONAL SUGAR TRANSPORTER SWEET1	M. domestica v1.1	2147	Chr10	1678542	1680688
MD01G1072100	-1.12607	0.0312996	LATE EMBRYOGENESIS ABUNDANT HYDROXYPROLINE-RICH GLYCOPROTEIN	M. domestica v1.1	663	Chr01	17753444	17754106
MD02G1028100	-1.12325	0.00151147	WD repeat-containing protein 11-like	M. domestica v1.1	7897	Chr02	2151547	2159443
MD05G1194500	-1.12289	0.000504887	ABC transporter I family member 19-like	M. domestica v1.1	2554	Chr05	32208086	32210639
MD11G1072500	-1.12043	0.0436784	Fatty acid desaturase (FA_desaturase)	M. domestica v1.1	1111	Chr11	6158960	6160070
MD13G1182400	-1.11538	0.00674238	uncharecterized protein	M. domestica v1.1	2895	Chr13	15249089	15251983
MD15G1401300	-1.11485	0.0490701	NADH OXIDOREDUCTASE-like	M. domestica v1.1	3865	Chr15	50230981	50234845
MD09G1007400	-1.11357	0.00940869	GLUTAREDOXIN-C7-like	M. domestica v1.1	381	Chr09	524570	524950
MD11G1110600	-1.11083	0.00600677	E3 UBIQUITIN-PROTEIN LIGASE XBAT31-like	M. domestica v1.1	3502	Chr11	9781190	9784691
MD15G1373400	-1.10348	0.00385712	14-3-3 PROTEIN	M. domestica v1.1	1733	Chr15	45588403	45590135
MD05G1112000	-1.10333	0.0122999	Squalene monooxygenase	M. domestica v1.1	3197	Chr05	22908492	22911688
MD11G1305700	-1.10326	0.0222488	thiamine pyrophosphokinase 1-like (thiN, TPK1, THI80)	M. domestica v1.1	2435	Chr11	42043639	42046073
MD06G1197800	-1.09996	0.0336189	LON peptidase N-terminal domain and RING finger protein 2-like	M. domestica v1.1	5929	Chr06	33154855	33160783
MD17G1051900	-1.09755	0.00510597	cystathionine gamma-synthase 1, chloroplastic-like	M. domestica v1.1	3777	Chr17	4084497	4088273
MD16G1081100	-1.09557	0.00194831	glutathione S-transferase U17-like	M. domestica v1.1	1629	Chr16	5706295	5707923
MD02G1207400	-1.09371	0.00963524	3-phosphoshikimate 1-carboxyvinyltransferase / EPSP synthase	M. domestica v1.1	4101	Chr02	20942381	20946481
MD17G1039000	-1.09314	0.0164433	POLYNUCLEOTIDYL TRANSFERASE, RIBONUCLEASE H-LIKE SUPERFAMILY PROTEIN	M. domestica v1.1	2436	Chr17	2853017	2855452
MD01G1106200	-1.09226	0.0051334	adenosine kinase 2 (E2.7.1.20, ADK)	M. domestica v1.1	3618	Chr01	21935183	21938800
MD08G1032100	-1.09177	0.00381747	RETINALDEHYDE BINDING PROTEIN-like	M. domestica v1.1	2816	Chr08	2300218	2303033
MD09G1007300	-1.09025	0.00405557	membrane-anchored ubiquitin-fold protein 4	M. domestica v1.1	3425	Chr09	514577	518001
MD05G1348200	-1.0892	0.00454702	adenylyl-sulfate reductase (glutathione) (APR)	M. domestica v1.1	2760	Chr05	46671614	46674373
MD13G1046900	-1.08431	0.00321715	Leucoanthocyanidin reductase	M. domestica v1.1	4333	Chr13	3255682	3260014
MD05G1195500	-1.08221	0.010742	Arabinose-5-phosphate isomerase	M. domestica v1.1	1597	Chr05	32294015	32295611
MD03G1058400	-1.07942	0.0272003	NUCLEAR FUSION DEFECTIVE 4-like	M. domestica v1.1	2132	Chr03	4706855	4708986
MD15G1203800	-1.07318	0.00300309	protein arginine N-methyltransferase 1 (PRMT1)	M. domestica v1.1	3135	Chr15	16210542	16213676
MD00G1037100	-1.0697	0.00332359	Phospho-2-dehydro-3-deoxyheptonate aldolase 2, chloroplastic-like (E2.5.1.54, aroF, aroG, aroH)	M. domestica v1.1	3405	Chr00	6582906	6586310
MD08G1181400	-1.06847	0.0384003	MAJOR FACILITATOR PROTEIN 1	M. domestica v1.1	3097	Chr08	22497810	22500906
MD09G1222300	-1.06796	0.0019448	glycerol kinase (glpK, GK)	M. domestica v1.1	3848	Chr09	25904341	25908188
MD17G1248100	-1.06298	0.0402355	interleukin-1 receptor-associated kinase 1 (IRAK1)	M. domestica v1.1	1947	Chr17	29694118	29696064
MD07G1239500	-1.06252	0.0160686	Probable lipid transfer (LTP_2)	M. domestica v1.1	762	Chr07	31087795	31088556
MD17G1263400	-1.06248	0.00485902	peroxisomal membrane protein 2-like	M. domestica v1.1	2958	Chr17	32441045	32444002
MD03G1078200	-1.06166	0.00562379	MITOCHONDRIAL UNCOUPLING PROTEIN 2	M. domestica v1.1	3125	Chr03	6341244	6344368
MD09G1155800	-1.06151	0.0014654	serine/threonine-protein kinase TNNI3K	M. domestica v1.1	4834	Chr09	12415933	12420766
MD10G1307800	-1.05627	0.00661145	G-TYPE LECTIN S-RECEPTOR-LIKE SERINE/THREONINE-PROTEIN KINASE RKS1	M. domestica v1.1	3110	Chr10	39297620	39300729
MD06G1209100	-1.04837	0.0242142	phospholipid-translocating ATPase (E3.6.3.1)	M. domestica v1.1	5816	Chr06	34256443	34262258
MD16G1070600	-1.04666	0.0127471	expansin-A1-like	M. domestica v1.1	1857	Chr16	4956658	4958514
MD00G1123600	-1.04603	0.0243019	2-Deoxyglucose-6-Phosphate Phosphatase 2 (EC 3.1.3.68)	M. domestica v1.1	2920	Chr00	26497882	26500801
MD17G1019200	-1.04589	0.0106116	cystinosin (CTNS)	M. domestica v1.1	3038	Chr17	1493302	1496339
MD09G1092100	-1.0434	0.00173796	PROTEIN ULTRAPETALA 1-like	M. domestica v1.1	3608	Chr09	6730076	6733683
MD14G1156200	-1.0418	0.00190819	protein NUCLEAR FUSION DEFECTIVE 4-like	M. domestica v1.1	5677	Chr14	25063832	25069508
MD16G1183100	-1.0399	0.0127124	ANCIENT CONSERVED DOMAIN PROTEIN-like	M. domestica v1.1	4276	Chr16	15729283	15733558
MD15G1423100	-1.03963	0.00254343	maternal effect embryo arrest 9	M. domestica v1.1	444	Chr15	52454341	52454784
MD10G1145600	-1.03824	0.00779338	UDP-galactose transporter 2-like	M. domestica v1.1	2420	Chr10	23211047	23213466
MD07G1140300	-1.0379	0.00974638	remorin-like	M. domestica v1.1	2127	Chr07	20364118	20366244
MD09G1079600	-1.03712	0.0161929	ABA-INDUCIBLE PROTEIN-KINI-like	M. domestica v1.1	755	Chr09	5595448	5596202
MD03G1138500	-1.03484	0.0370037	LRR receptor-like serine/threonine-protein kinase FLS2 (FLS2)	M. domestica v1.1	4191	Chr03	14218954	14223144
MD12G1066100	-1.03263	0.0147913	carboxyl-terminal-processing peptidase 3, chloroplastic-like	M. domestica v1.1	14865	Chr12	7730358	7745222
MD06G1025400	-1.02881	0.0233569	Protein of unknown function	M. domestica v1.1	2372	Chr06	3078722	3081093
MD17G1209300	-1.02094	0.00922606	Protein of unknown function	M. domestica v1.1	854	Chr17	25412067	25412920
MD04G1197100	-1.01981	0.00652121	PROTEIN PHOSPHATASE 2C 34-like	M. domestica v1.1	3833	Chr04	28527023	28530855
MD12G1212200	-1.01797	0.00809652	Hypoxia induced protein conserved region (HIG_1_N)	M. domestica v1.1	2529	Chr12	29106339	29108867
MD12G1207600	-1.01793	0.0046557	PHOSPHATIDYLINOSITOL N-ACETYLGLUCOSAMINYLTRANSFERASE SUBUNIT P	M. domestica v1.1	5221	Chr12	28742221	28747441
MD09G1054500	-1.01688	0.0259192	transmembrane emp24 domain-containing protein p24delta7-like	M. domestica v1.1	2545	Chr09	3623821	3626365
MD04G1081000	-1.01634	0.0315896	Probable lipid transfer (LTP2)	M. domestica v1.1	2340	Chr04	11187357	11189696
MD16G1116200	-1.01588	0.0120195	Geraniol 8-hydroxylase	M. domestica v1.1	2789	Chr16	8244689	8247477
MD17G1125000	-1.01573	0.0104422	7-deoxyloganetin glucosyltransferase / UGT85A24	M. domestica v1.1	2169	Chr17	10875148	10877316
MD13G1120300	-1.01089	0.00328986	SQUAMOSA PROMOTER-BINDING-LIKE PROTEIN 2-like	M. domestica v1.1	4775	Chr13	8837397	8842171
MD05G1321000	-1.00904	0.0453408	COP1-INTERACTING PROTEIN-like	M. domestica v1.1	3918	Chr05	44827219	44831136
MD12G1186600	-1.00859	0.0364474	PPR repeat (PPR)	M. domestica v1.1	1460	Chr12	26877240	26878699
MD01G1211300	-1.00857	0.00627374	P-LOOP CONTAINING NUCLEOSIDE TRIPHOSPHATE HYDROLASES/AAA ATPASE	M. domestica v1.1	5034	Chr01	30486311	30491344
MD10G1073500	-1.00598	0.0110958	2'-hydroxyisoflavone reductase	M. domestica v1.1	2386	Chr10	10267777	10270162
MD08G1061500	-1.00546	0.00714389	Glycine dehydrogenase (aminomethyl-transferring)	M. domestica v1.1	4902	Chr08	4857619	4862520
MD08G1007400	-1.00278	0.0118502	24-methylenesterol C-methyltransferase	M. domestica v1.1	1341	Chr08	580729	582069
MD06G1012300	-1.00196	0.0188711	ROP GUANINE NUCLEOTIDE EXCHANGE FACTOR 14	M. domestica v1.1	2699	Chr06	1534669	1537367
MD03G1021000	-1.00133	0.017564	Calcium-dependent lipid-binding (CaLB domain) ANTHRANILATE PHOSPHORIBOSYLTRANSFERASE-LIKE PROTEIN	M. domestica v1.1	3478	Chr03	1622207	1625684
MD02G1226200	-1.0007	0.0242142	2-DEOXYGLUCOSE-6-PHOSPHATE PHOSPHATASE 2	M. domestica v1.1	2735	Chr02	26548043	26550777
MD07G1019800	-1.00057	0.0376122	LEUCINE-RICH REPEAT-CONTAINING PROTEIN	M. domestica v1.1	1347	Chr07	1675183	1676529
* A total of 726 DEGs were classified as up and down-regulated genes based on P < 0.05 and fold expression change ≥2. Up regulated genes are with orange code, whereas the down-regulated ones are with blue code.
