# Supplementary material for: Transcriptomics of Improved Fruit Retention by Hexanal in ‘Honeycrisp’ Reveals Hormonal Crosstalk and Reduced Cell Wall Degradation in the Fruit Abscission Zone
Source: Int J Mol Sci. 2021 Aug 17;22(16):8830. doi: 10.3390/ijms22168830 (PMC8396267; doi:10.3390/ijms22168830)
Supplement: Supplementary file 1 [file ijms-22-08830-s001.zip › Supplementary material Table S3.xlsx]

## Sheet: Enriched Funcional Categories
Table S3. Detail information of enriched biological processes (BP), cellular components (CC) and molecular functions (MF)
No	Enrichment FDR	Genes in list	Total genes	Functional Category	AT Genes
1	1.19167e-07	15	83	Cell recognition	AT1G11280 AT1G11300 AT1G61360 AT1G61370 AT1G61380 AT1G61390 AT1G61400 AT1G61420 AT1G61430 AT1G61440 AT1G61460 AT1G61480 AT1G61490 AT1G61500 AT1G61550
2	1.19167e-07	15	85	Pollen-pistil interaction	AT1G11280 AT1G11300 AT1G61360 AT1G61370 AT1G61380 AT1G61390 AT1G61400 AT1G61420 AT1G61430 AT1G61440 AT1G61460 AT1G61480 AT1G61490 AT1G61500 AT1G61550
3	1.19167e-07	15	80	Recognition of pollen	AT1G11280 AT1G11300 AT1G61360 AT1G61370 AT1G61380 AT1G61390 AT1G61400 AT1G61420 AT1G61430 AT1G61440 AT1G61460 AT1G61480 AT1G61490 AT1G61500 AT1G61550
4	1.96202e-07	119	3194	Response to chemical	AT1G05010 AT2G32120 AT3G22810 AT3G63010 AT4G14740 AT4G21120 AT4G22790 AT4G24120 AT5G12020 AT5G12030 AT5G46800 AT5G59220 AT1G51500 AT2G01530 AT2G38940 AT3G22890 AT3G26450 AT4G10380 AT5G20630 AT5G67160 AT1G01250 AT1G02920 AT1G02930 AT1G10360 AT1G10370 AT1G10560 AT1G16060 AT1G19210 AT1G25560 AT1G53170 AT1G68840 AT1G71695 AT1G74500 AT1G74930 AT1G75500 AT1G78700 AT1G79700 AT2G02930 AT2G21340 AT2G22420…
5	8.31109e-05	121	3648	Response to stress	AT1G05010 AT1G07460 AT1G11280 AT1G14140 AT1G22130 AT1G61360 AT1G61370 AT1G61380 AT1G61390 AT1G61400 AT1G61420 AT1G61430 AT1G61440 AT1G61480 AT1G61490 AT1G61500 AT1G61550 AT1G77980 AT2G32120 AT3G50310 AT4G11660 AT4G36950 AT5G12020 AT5G12030 AT5G67080 AT1G02920 AT1G02930 AT1G51500 AT3G16720 AT4G39640 AT1G14930 AT1G14940 AT1G14950 AT1G14960 AT1G20823 AT1G26700 AT1G30990 AT1G64760 AT1G71695 AT1G75500…
6	0.000111971	27	430	Immune system process	AT1G11280 AT1G61360 AT1G61370 AT1G61380 AT1G61390 AT1G61400 AT1G61420 AT1G61430 AT1G61440 AT1G61480 AT1G61490 AT1G61500 AT1G61550 AT1G02920 AT2G23620 AT1G09750 AT3G05200 AT3G11660 AT5G24090 AT5G27420 AT1G29340 AT2G02220 AT3G15210 AT3G23170 AT5G14930 AT5G16000 AT5G20480
7	0.000111971	62	1514	Defense response	AT1G07460 AT1G11280 AT1G61360 AT1G61370 AT1G61380 AT1G61390 AT1G61400 AT1G61420 AT1G61430 AT1G61440 AT1G61480 AT1G61490 AT1G61500 AT1G61550 AT1G02920 AT3G16720 AT1G02930 AT1G05010 AT1G14930 AT1G14940 AT1G14950 AT1G14960 AT1G20823 AT1G26700 AT1G30990 AT1G64760 AT1G75500 AT1G80460 AT2G01520 AT2G01530 AT2G23620 AT3G05200 AT3G11660 AT3G15210 AT3G26450 AT3G26460 AT4G02520 AT4G14060 AT4G17490 AT4G23670…
8	0.000237755	16	180	Sulfur compound biosynthetic process	AT1G02880 AT1G10670 AT1G60810 AT2G44750 AT3G25900 AT4G39640 AT4G39650 AT1G02500 AT3G01120 AT3G03900 AT3G22890 AT4G04610 AT4G14680 AT4G21990 AT5G35360 AT5G48850
9	0.000302622	78	2150	Response to abiotic stimulus	AT1G05010 AT1G14140 AT1G22130 AT1G77980 AT2G32120 AT3G48550 AT4G11660 AT5G12020 AT5G12030 AT1G51500 AT3G60680 AT4G16780 AT1G01300 AT1G02500 AT1G02920 AT1G02930 AT1G10370 AT1G30530 AT1G56650 AT1G59960 AT1G66390 AT1G70420 AT1G80460 AT1G80920 AT2G18190 AT2G18260 AT2G42690 AT2G46590 AT3G01470 AT3G05640 AT3G13790 AT3G21090 AT3G21780 AT3G22840 AT3G23920 AT3G49580 AT3G50310 AT4G02520 AT4G14690 AT4G23670…
10	0.000302622	6	20	Exonucleolytic nuclear-transcribed mRNA catabolic process involved in deadenylation-dependent decay	AT1G27820 AT1G27890 AT1G61470 AT3G44240 AT3G44260 AT5G22250
11	0.000330745	24	385	Innate immune response	AT1G11280 AT1G61360 AT1G61370 AT1G61380 AT1G61390 AT1G61400 AT1G61420 AT1G61430 AT1G61440 AT1G61480 AT1G61490 AT1G61500 AT1G61550 AT1G02920 AT2G23620 AT1G09750 AT3G05200 AT5G24090 AT5G27420 AT1G29340 AT2G02220 AT3G15210 AT3G23170 AT5G20480
12	0.000351727	21	312	Pollination	AT1G11280 AT1G11300 AT1G61360 AT1G61370 AT1G61380 AT1G61390 AT1G61400 AT1G61420 AT1G61430 AT1G61440 AT1G61460 AT1G61480 AT1G61490 AT1G61500 AT1G61550 AT1G31650 AT1G22130 AT1G77980 AT3G07130 AT3G18000 AT5G13990
13	0.000351727	21	312	Multi-multicellular organism process	AT1G11280 AT1G11300 AT1G61360 AT1G61370 AT1G61380 AT1G61390 AT1G61400 AT1G61420 AT1G61430 AT1G61440 AT1G61460 AT1G61480 AT1G61490 AT1G61500 AT1G61550 AT1G31650 AT1G22130 AT1G77980 AT3G07130 AT3G18000 AT5G13990
14	0.000368992	24	393	Immune response	AT1G11280 AT1G61360 AT1G61370 AT1G61380 AT1G61390 AT1G61400 AT1G61420 AT1G61430 AT1G61440 AT1G61480 AT1G61490 AT1G61500 AT1G61550 AT1G02920 AT2G23620 AT1G09750 AT3G05200 AT5G24090 AT5G27420 AT1G29340 AT2G02220 AT3G15210 AT3G23170 AT5G20480
15	0.000370707	23	368	Response to toxic substance	AT5G12020 AT5G12030 AT1G02920 AT1G02930 AT1G10360 AT1G10370 AT1G71695 AT2G02930 AT2G22420 AT2G39040 AT3G17790 AT3G49570 AT3G49580 AT4G02520 AT5G02780 AT5G02790 AT5G06720 AT5G06730 AT5G24655 AT5G24660 AT1G80460 AT2G32120 AT1G56650
16	0.0003908	13	133	Response to karrikin	AT1G01300 AT1G10370 AT1G30530 AT1G66390 AT1G70420 AT1G80460 AT3G13790 AT3G21090 AT3G22840 AT4G24110 AT5G17050 AT5G48540 AT5G51810
17	0.000477387	5	14	Sulfate assimilation	AT3G03900 AT3G22890 AT4G14680 AT4G04610 AT4G21990
18	0.000481287	13	137	Response to chitin	AT1G20823 AT1G66160 AT3G05200 AT3G15210 AT3G16720 AT3G46620 AT4G11660 AT4G17490 AT5G27420 AT5G37490 AT5G47230 AT5G51190 AT5G59550
19	0.000487564	31	611	Lipid biosynthetic process	AT1G10670 AT1G60810 AT1G78950 AT1G78955 AT3G02780 AT3G15850 AT4G25420 AT5G16440 AT5G25900 AT5G51810 AT1G20330 AT1G48600 AT5G23960 AT5G35360 AT1G02390 AT1G76680 AT1G76690 AT3G11430 AT3G18000 AT3G45140 AT4G01950 AT5G06090 AT5G40610 AT1G16060 AT1G54570 AT1G79700 AT3G28455 AT1G28100 AT2G46210 AT2G46590 AT3G61580
20	0.000487564	6	24	Cutin biosynthetic process	AT1G02390 AT3G11430 AT4G01950 AT5G06090 AT1G16060 AT1G79700
21	0.000487564	32	641	Cofactor metabolic process	AT1G02880 AT1G02920 AT1G02930 AT1G10360 AT1G10370 AT1G10670 AT1G60810 AT2G02930 AT2G44750 AT4G02520 AT4G39640 AT4G39650 AT5G40610 AT5G43860 AT5G50210 AT1G02500 AT1G23360 AT1G71695 AT2G22420 AT2G24580 AT2G39040 AT3G02780 AT3G59400 AT5G06720 AT5G06730 AT5G16440 AT5G35360 AT5G57850 AT3G10370 AT4G14690 AT2G30970 AT3G22840
22	0.000576925	8	51	Negative regulation of translation	AT1G27820 AT1G27890 AT1G61470 AT3G44240 AT3G44260 AT5G22250 AT2G22540 AT3G01470
23	0.000628906	24	418	Sulfur compound metabolic process	AT1G02880 AT1G02920 AT1G02930 AT1G10360 AT1G10370 AT1G10670 AT1G60810 AT2G02930 AT2G44750 AT3G03900 AT3G22890 AT3G25900 AT4G02520 AT4G14680 AT4G39640 AT4G39650 AT5G50210 AT4G04610 AT4G21990 AT1G02500 AT3G01120 AT5G35360 AT5G54390 AT5G48850
24	0.000709105	8	53	Negative regulation of cellular amide metabolic process	AT1G27820 AT1G27890 AT1G61470 AT3G44240 AT3G44260 AT5G22250 AT2G22540 AT3G01470
25	0.000799843	6	27	Nuclear-transcribed mRNA catabolic process, exonucleolytic	AT1G27820 AT1G27890 AT1G61470 AT3G44240 AT3G44260 AT5G22250
26	0.000799843	9	71	Toxin metabolic process	AT3G03900 AT3G22890 AT4G14680 AT1G02920 AT1G02930 AT1G10360 AT1G10370 AT2G02930 AT4G02520
27	0.000799843	76	2194	Response to organic substance	AT1G05010 AT2G32120 AT3G22810 AT3G63010 AT4G14740 AT5G59220 AT1G51500 AT2G01530 AT2G38940 AT3G22890 AT3G26450 AT5G20630 AT5G67160 AT1G01250 AT1G10560 AT1G16060 AT1G19210 AT1G25560 AT1G53170 AT1G68840 AT1G74500 AT1G74930 AT1G75500 AT1G78700 AT1G79700 AT2G40670 AT2G40940 AT3G02885 AT3G15150 AT3G15210 AT3G23150 AT3G42800 AT3G46620 AT3G56380 AT4G02520 AT4G17490 AT5G47230 AT5G51190 AT5G59550 AT1G10370…
28	0.00094658	17	246	Detoxification	AT1G71695 AT2G22420 AT2G39040 AT3G17790 AT3G49570 AT3G49580 AT4G02520 AT5G06720 AT5G06730 AT5G24655 AT5G24660 AT1G56650 AT1G02920 AT1G02930 AT1G10360 AT1G10370 AT2G02930
29	0.000998449	8	57	Glutathione metabolic process	AT1G02920 AT1G02930 AT1G10360 AT1G10370 AT2G02930 AT4G02520 AT4G39640 AT4G39650
30	0.000998449	66	1846	Multi-organism process	AT1G07460 AT1G02920 AT5G20480 AT5G67160 AT1G11280 AT1G11300 AT1G61360 AT1G61370 AT1G61380 AT1G61390 AT1G61400 AT1G61420 AT1G61430 AT1G61440 AT1G61460 AT1G61480 AT1G61490 AT1G61500 AT1G61550 AT3G09820 AT5G03300 AT5G16000 AT1G02930 AT1G05010 AT1G09750 AT1G56650 AT1G59740 AT1G64780 AT1G74930 AT1G76670 AT1G80460 AT2G01340 AT2G02930 AT3G05200 AT3G11660 AT3G13790 AT3G44260 AT3G45140 AT3G50310 AT4G02520…
31	0.001283	17	254	Phosphorelay signal transduction system	AT1G01250 AT1G16060 AT1G19210 AT1G25560 AT1G53170 AT1G68840 AT1G74930 AT1G79700 AT2G40670 AT2G40940 AT3G01120 AT3G15210 AT3G23150 AT3G56380 AT4G17490 AT5G47230 AT5G51190
32	0.00130228	20	334	Regulation of growth	AT1G10370 AT1G11420 AT1G26540 AT1G74500 AT2G46660 AT3G61880 AT1G31650 AT4G26540 AT5G56040 AT1G16060 AT1G22130 AT1G77980 AT1G79620 AT3G05640 AT3G15150 AT3G50310 AT4G28190 AT5G13990 AT5G16000 AT5G27930
33	0.00159062	36	826	Cellular lipid metabolic process	AT1G10670 AT1G60810 AT1G78950 AT1G78955 AT1G80460 AT3G02780 AT3G15850 AT3G63170 AT4G25420 AT5G14180 AT5G16440 AT5G25900 AT5G51810 AT1G48600 AT1G54570 AT1G76680 AT3G45140 AT5G23960 AT5G35360 AT1G02390 AT1G76690 AT2G46210 AT3G11430 AT3G18000 AT3G61580 AT4G01950 AT5G06090 AT5G40610 AT5G54390 AT1G16060 AT1G79700 AT3G28455 AT1G28100 AT2G46590 AT5G04500 AT3G21780
34	0.00179121	63	1779	Response to oxygen-containing compound	AT1G05010 AT3G63010 AT5G12020 AT5G12030 AT5G59220 AT1G51500 AT2G38940 AT5G67160 AT1G10560 AT1G74500 AT1G78700 AT3G02885 AT3G46620 AT5G59550 AT1G02930 AT1G10370 AT1G20823 AT1G22160 AT1G31670 AT1G56650 AT1G66160 AT1G66370 AT1G66380 AT1G66950 AT1G70520 AT1G76680 AT2G32120 AT2G46270 AT2G46590 AT3G05200 AT3G05640 AT3G09820 AT3G15210 AT3G16720 AT3G17790 AT3G21780 AT3G23920 AT3G45140 AT3G50310 AT4G11660…
35	0.0019825	18	292	Hormone metabolic process	AT2G23590 AT2G23600 AT2G23610 AT2G23620 AT4G25420 AT4G35190 AT5G25900 AT5G51810 AT1G76690 AT1G05010 AT1G75450 AT1G75500 AT2G43820 AT2G43840 AT2G46590 AT3G45140 AT5G67160 AT1G02500
36	0.00203242	7	48	Salicylic acid metabolic process	AT2G23590 AT2G23600 AT2G23610 AT2G23620 AT2G43820 AT2G43840 AT5G67160
37	0.00216938	6	34	Nuclear-transcribed mRNA catabolic process, deadenylation-dependent decay	AT1G27820 AT1G27890 AT1G61470 AT3G44240 AT3G44260 AT5G22250
38	0.00216938	64	1835	Oxidation-reduction process	AT5G25900 AT5G40610 AT5G49730 AT5G49740 AT3G45140 AT4G04610 AT5G39890 AT1G05010 AT1G23800 AT1G31490 AT1G31670 AT1G31690 AT1G31710 AT1G33720 AT1G33730 AT1G59950 AT1G59960 AT1G64640 AT1G71695 AT1G75450 AT1G76680 AT1G76690 AT2G22420 AT2G24580 AT2G26080 AT2G39040 AT2G40890 AT2G45550 AT2G45560 AT2G45570 AT2G45580 AT2G46210 AT2G46660 AT3G01070 AT3G02000 AT3G10370 AT3G15850 AT3G17790 AT3G53330 AT3G61040…
39	0.00221881	8	66	Phenol-containing compound metabolic process	AT2G23590 AT2G23600 AT2G23610 AT2G23620 AT2G43820 AT2G43840 AT5G48100 AT5G67160
40	0.0022287	3	5	Establishment of mitotic spindle orientation	AT3G05750 AT3G58650 AT5G26910
41	0.0022287	4	12	Syncytium formation	AT1G26770 AT2G03090 AT2G28950 AT2G40610
42	0.0022287	3	5	Establishment of mitotic spindle localization	AT3G05750 AT3G58650 AT5G26910
43	0.0022287	3	5	Para-aminobenzoic acid metabolic process	AT2G43820 AT2G43840 AT5G57850
44	0.0022287	3	5	Establishment of spindle localization	AT3G05750 AT3G58650 AT5G26910
45	0.0022287	3	5	Establishment of spindle orientation	AT3G05750 AT3G58650 AT5G26910
46	0.0022287	3	5	Spindle localization	AT3G05750 AT3G58650 AT5G26910
47	0.00226636	14	198	Ethylene-activated signaling pathway	AT1G01250 AT1G16060 AT1G19210 AT1G25560 AT1G53170 AT1G68840 AT1G74930 AT1G79700 AT2G40940 AT3G15210 AT3G23150 AT4G17490 AT5G47230 AT5G51190
48	0.00239061	5	23	Positive regulation of seed germination	AT1G05010 AT2G43820 AT2G46590 AT3G22840 AT4G14690
49	0.00239061	40	995	Response to inorganic substance	AT1G05010 AT4G24120 AT5G12020 AT5G12030 AT1G02500 AT1G02920 AT1G02930 AT1G68560 AT1G70520 AT1G76680 AT2G01520 AT2G30970 AT2G32120 AT2G46590 AT3G05640 AT3G09820 AT3G17790 AT3G22890 AT3G23920 AT4G02520 AT4G09000 AT4G19880 AT4G23670 AT4G33010 AT4G39230 AT5G01820 AT5G02790 AT5G24090 AT5G48100 AT5G59220 AT1G10370 AT1G16060 AT1G56650 AT3G28455 AT3G46620 AT3G50310 AT4G18780 AT4G22790 AT5G27930 AT5G59550
50	0.00244022	11	130	Cellular modified amino acid metabolic process	AT1G02920 AT1G02930 AT1G10360 AT1G10370 AT2G02930 AT3G25900 AT4G02520 AT4G39640 AT4G39650 AT2G24580 AT5G57850
51	0.00258871	8	70	Benzene-containing compound metabolic process	AT2G23590 AT2G23600 AT2G23610 AT2G23620 AT2G43820 AT2G43840 AT5G57850 AT5G67160
52	0.00333741	21	400	Regulation of hormone levels	AT2G23590 AT2G23600 AT2G23610 AT2G23620 AT4G25420 AT4G35190 AT5G25900 AT5G51810 AT1G76690 AT1G05010 AT1G75450 AT1G75500 AT2G43820 AT2G43840 AT2G46590 AT3G45140 AT5G13930 AT5G19530 AT5G67160 AT3G42800 AT1G02500
53	0.00333741	27	584	Regulation of multicellular organismal process	AT1G05010 AT1G22130 AT1G77980 AT3G18550 AT1G10560 AT1G31650 AT1G60190 AT4G26540 AT5G56040 AT1G10670 AT1G16060 AT1G20823 AT2G22540 AT2G26580 AT2G43820 AT2G46590 AT3G15150 AT3G22840 AT3G50310 AT4G14690 AT4G28190 AT5G13990 AT5G14930 AT5G16000 AT5G24655 AT5G57520 AT1G31670
54	0.00333741	6	39	RNA phosphodiester bond hydrolysis, exonucleolytic	AT1G27820 AT1G27890 AT1G61470 AT3G44240 AT3G44260 AT5G22250
55	0.00347147	12	160	Pigment biosynthetic process	AT1G30530 AT3G02780 AT3G59400 AT5G16440 AT5G13930 AT1G10670 AT1G28100 AT1G56650 AT1G66370 AT1G66380 AT4G14690 AT3G22840
56	0.00385298	5	26	Positive regulation of small molecule metabolic process	AT1G16060 AT1G79700 AT3G28455 AT1G75500 AT2G46590
57	0.00390705	7	57	Sulfur amino acid biosynthetic process	AT3G25900 AT4G39640 AT4G39650 AT3G01120 AT3G03900 AT4G04610 AT4G21990
58	0.00414748	14	214	Anion transmembrane transport	AT2G40420 AT3G56200 AT5G16740 AT5G46800 AT1G76670 AT5G58970 AT1G21070 AT1G80460 AT4G10380 AT4G21120 AT5G42420 AT3G54700 AT4G39650 AT5G20480
59	0.0043062	8	77	Flavonoid biosynthetic process	AT1G30530 AT5G07990 AT5G13930 AT5G17050 AT1G56650 AT1G66370 AT1G66380 AT2G40890
60	0.0043062	4	15	Regulation of anthocyanin biosynthetic process	AT5G13930 AT1G56650 AT1G66370 AT1G66380
61	0.00476956	14	218	Cellular response to ethylene stimulus	AT1G01250 AT1G16060 AT1G19210 AT1G25560 AT1G53170 AT1G68840 AT1G74930 AT1G79700 AT2G40940 AT3G15210 AT3G23150 AT4G17490 AT5G47230 AT5G51190
62	0.00492045	53	1512	Cellular response to chemical stimulus	AT1G05010 AT2G32120 AT3G22810 AT3G63010 AT4G14740 AT5G59220 AT1G01250 AT1G10560 AT1G16060 AT1G19210 AT1G25560 AT1G53170 AT1G68840 AT1G71695 AT1G74500 AT1G74930 AT1G75500 AT1G78700 AT1G79700 AT2G22420 AT2G39040 AT2G40670 AT2G40940 AT3G02885 AT3G15150 AT3G15210 AT3G17790 AT3G23150 AT3G42800 AT3G46620 AT3G49570 AT3G49580 AT3G56380 AT4G02520 AT4G17490 AT5G06720 AT5G06730 AT5G24655 AT5G24660 AT5G47230…
63	0.00492045	19	358	Negative regulation of cellular macromolecule biosynthetic process	AT1G27820 AT1G27890 AT1G61470 AT3G02000 AT3G44240 AT3G44260 AT5G14070 AT5G22250 AT1G68840 AT2G22540 AT2G36050 AT3G52540 AT4G11660 AT4G16780 AT1G20330 AT3G01470 AT3G15150 AT3G15210 AT3G61850
64	0.00495128	13	194	Pigment metabolic process	AT5G43860 AT1G30530 AT3G02780 AT3G59400 AT5G16440 AT5G13930 AT1G10670 AT1G28100 AT1G56650 AT1G66370 AT1G66380 AT4G14690 AT3G22840
65	0.00503657	3	7	Preprophase band assembly	AT3G05750 AT3G58650 AT5G26910
66	0.00503657	3	7	Glycerol-3-phosphate metabolic process	AT1G80460 AT3G10370 AT5G40610
67	0.00503657	62	1853	Response to hormone	AT1G05010 AT3G22810 AT3G63010 AT4G14740 AT5G59220 AT1G51500 AT2G01530 AT2G38940 AT3G22890 AT3G26450 AT5G20630 AT5G67160 AT1G01250 AT1G10560 AT1G16060 AT1G19210 AT1G25560 AT1G53170 AT1G68840 AT1G74500 AT1G74930 AT1G75500 AT1G78700 AT1G79700 AT2G40670 AT2G40940 AT3G02885 AT3G15150 AT3G15210 AT3G23150 AT3G42800 AT3G46620 AT3G56380 AT4G02520 AT4G17490 AT5G47230 AT5G51190 AT5G59550 AT1G10370 AT1G31670…
68	0.00503657	3	7	Cellular response to sulfur starvation	AT3G49580 AT5G24660 AT5G48850
69	0.00503657	3	7	Alditol phosphate metabolic process	AT1G80460 AT3G10370 AT5G40610
70	0.00509058	6	44	Jasmonic acid metabolic process	AT2G23590 AT2G23600 AT2G23610 AT2G23620 AT1G76690 AT3G45140
71	0.00513227	14	223	Isoprenoid metabolic process	AT1G78950 AT1G78955 AT3G02780 AT4G25420 AT5G16440 AT5G25900 AT5G51810 AT1G54570 AT5G23960 AT3G28455 AT1G10670 AT1G28100 AT2G46590 AT3G21780
72	0.00513227	5	29	Cysteine biosynthetic process	AT4G39640 AT4G39650 AT3G03900 AT4G04610 AT4G21990
73	0.00570117	8	83	Regulation of seed germination	AT1G05010 AT1G10560 AT1G60190 AT1G16060 AT2G43820 AT2G46590 AT3G22840 AT4G14690
74	0.00570117	4	17	CDP-diacylglycerol biosynthetic process	AT1G02390 AT3G11430 AT4G01950 AT5G06090
75	0.00570117	4	17	CDP-diacylglycerol metabolic process	AT1G02390 AT3G11430 AT4G01950 AT5G06090
76	0.00570117	11	150	Regulation of developmental growth	AT1G31650 AT4G26540 AT5G56040 AT1G22130 AT1G77980 AT1G79620 AT3G15150 AT3G50310 AT4G28190 AT5G13990 AT5G16000
77	0.00585644	28	652	Response to drug	AT1G05010 AT4G21120 AT4G22790 AT5G12020 AT5G12030 AT5G46800 AT4G10380 AT2G21340 AT1G20823 AT1G66160 AT1G70520 AT1G76680 AT2G32120 AT3G05200 AT3G15210 AT3G16720 AT3G17790 AT3G46620 AT4G11660 AT4G17490 AT5G13170 AT5G27420 AT5G37490 AT5G47230 AT5G51190 AT5G59550 AT1G66950 AT3G02885
78	0.00613542	20	401	Secondary metabolic process	AT2G40890 AT4G39230 AT1G65060 AT3G03900 AT3G22890 AT4G14680 AT5G17050 AT5G48100 AT3G28455 AT5G48850 AT2G22420 AT2G46590 AT3G11430 AT5G41040 AT1G02920 AT1G02930 AT1G10360 AT1G10370 AT2G02930 AT4G02520
79	0.00622762	2	2	Adenosine salvage	AT3G09820 AT5G03300
80	0.00622762	2	2	Adenosine biosynthetic process	AT3G09820 AT5G03300
81	0.00660116	62	1888	Response to endogenous stimulus	AT1G05010 AT3G22810 AT3G63010 AT4G14740 AT5G59220 AT1G51500 AT2G01530 AT2G38940 AT3G22890 AT3G26450 AT5G20630 AT5G67160 AT1G01250 AT1G10560 AT1G16060 AT1G19210 AT1G25560 AT1G53170 AT1G68840 AT1G74500 AT1G74930 AT1G75500 AT1G78700 AT1G79700 AT2G40670 AT2G40940 AT3G02885 AT3G15150 AT3G15210 AT3G23150 AT3G42800 AT3G46620 AT3G56380 AT4G02520 AT4G17490 AT5G47230 AT5G51190 AT5G59550 AT1G10370 AT1G31670…
82	0.00667352	3	8	Hydrogen sulfide biosynthetic process	AT3G03900 AT3G22890 AT4G14680
83	0.00668909	19	376	Negative regulation of macromolecule biosynthetic process	AT1G27820 AT1G27890 AT1G61470 AT3G02000 AT3G44240 AT3G44260 AT5G14070 AT5G22250 AT1G68840 AT2G22540 AT2G36050 AT3G52540 AT4G11660 AT4G16780 AT1G20330 AT3G01470 AT3G15150 AT3G15210 AT3G61850
84	0.00668909	26	596	Cell wall organization	AT1G10640 AT1G22880 AT1G26770 AT1G48100 AT1G60590 AT1G64390 AT1G64760 AT1G68560 AT1G71380 AT1G75500 AT2G03090 AT2G23900 AT2G28950 AT2G40610 AT2G43870 AT3G01120 AT3G08900 AT3G28180 AT3G48950 AT3G58790 AT3G59850 AT4G03210 AT4G18780 AT5G22740 AT5G25830 AT5G41040
85	0.00668909	12	180	Cellular oxidant detoxification	AT1G71695 AT2G22420 AT2G39040 AT3G17790 AT3G49570 AT3G49580 AT4G02520 AT5G06720 AT5G06730 AT5G24655 AT5G24660 AT1G56650
86	0.00685108	12	181	Terpenoid metabolic process	AT1G78950 AT1G78955 AT4G25420 AT5G25900 AT5G51810 AT1G54570 AT5G23960 AT3G28455 AT1G10670 AT1G28100 AT2G46590 AT3G21780
87	0.00685108	8	87	Regulation of seedling development	AT1G05010 AT1G10560 AT1G60190 AT1G16060 AT2G43820 AT2G46590 AT3G22840 AT4G14690
88	0.0069704	28	665	Growth	AT4G25420 AT5G51810 AT1G10370 AT1G11420 AT1G26540 AT1G74500 AT2G46660 AT3G61880 AT1G31650 AT4G26540 AT5G56040 AT1G16060 AT1G20330 AT1G22130 AT1G48100 AT1G75500 AT1G77980 AT1G79620 AT3G05640 AT3G15150 AT3G18000 AT3G50310 AT4G16780 AT4G28190 AT5G13990 AT5G16000 AT5G27930 AT5G56540
89	0.00707652	27	633	External encapsulating structure organization	AT1G10640 AT1G22880 AT1G26770 AT1G48100 AT1G60590 AT1G64390 AT1G64760 AT1G68560 AT1G71380 AT1G75500 AT2G03090 AT2G23900 AT2G28950 AT2G40610 AT2G43870 AT3G01120 AT3G08900 AT3G28180 AT3G48950 AT3G58790 AT3G59850 AT4G03210 AT4G18780 AT5G22740 AT5G25830 AT5G41040 AT1G65060
90	0.00709035	6	49	Toxin catabolic process	AT1G02920 AT1G02930 AT1G10360 AT1G10370 AT2G02930 AT4G02520
91	0.00709035	24	536	Regulation of multicellular organismal development	AT1G05010 AT1G22130 AT1G77980 AT3G18550 AT1G10560 AT1G60190 AT4G26540 AT5G56040 AT1G10670 AT1G16060 AT1G20823 AT2G22540 AT2G26580 AT2G43820 AT2G46590 AT3G15150 AT3G22840 AT3G50310 AT4G14690 AT4G28190 AT5G14930 AT5G24655 AT5G57520 AT1G31670
92	0.00865222	7	70	Serine family amino acid metabolic process	AT2G26080 AT4G33010 AT4G39640 AT4G39650 AT3G03900 AT4G04610 AT4G21990
93	0.00868659	3	9	Hydrogen sulfide metabolic process	AT3G03900 AT3G22890 AT4G14680
94	0.00873193	19	388	Anion transport	AT2G40420 AT3G56200 AT4G21120 AT5G16740 AT5G40670 AT5G46800 AT1G76670 AT4G10380 AT5G58970 AT1G21070 AT1G75170 AT1G80460 AT2G38940 AT3G54700 AT5G42420 AT1G20823 AT4G39650 AT5G20480 AT1G31670
95	0.00896496	10	138	Amine metabolic process	AT1G31690 AT1G31710 AT4G35190 AT5G19530 AT1G31490 AT1G31670 AT1G75450 AT1G75500 AT3G18000 AT1G69040
96	0.00933787	41	1138	Lipid metabolic process	AT1G10670 AT1G60810 AT1G78950 AT1G78955 AT1G80460 AT3G02780 AT3G15850 AT3G63170 AT4G25420 AT5G14180 AT5G16440 AT5G25900 AT5G51810 AT1G20330 AT1G48600 AT1G54570 AT1G76680 AT3G45140 AT3G61580 AT5G23960 AT5G35360 AT1G02390 AT1G30370 AT1G76690 AT2G42690 AT2G46210 AT3G11430 AT3G18000 AT4G01950 AT4G36950 AT5G06090 AT5G14930 AT5G40610 AT5G54390 AT1G16060 AT1G79700 AT3G28455 AT1G28100 AT2G46590 AT5G04500…
97	0.00989228	72	2324	Cell communication	AT3G22810 AT3G50310 AT3G59400 AT3G63010 AT4G14740 AT4G36950 AT5G58350 AT5G59220 AT5G67080 AT1G01250 AT1G07460 AT1G10560 AT1G11280 AT1G11300 AT1G16060 AT1G19210 AT1G25560 AT1G31670 AT1G53170 AT1G61100 AT1G61360 AT1G61370 AT1G61380 AT1G61390 AT1G61400 AT1G61420 AT1G61430 AT1G61440 AT1G61460 AT1G61480 AT1G61490 AT1G61500 AT1G61550 AT1G68840 AT1G74500 AT1G74930 AT1G75500 AT1G78700 AT1G79700 AT2G40670…
98	0.0101263	12	192	Cellular detoxification	AT1G71695 AT2G22420 AT2G39040 AT3G17790 AT3G49570 AT3G49580 AT4G02520 AT5G06720 AT5G06730 AT5G24655 AT5G24660 AT1G56650
99	0.0105493	19	396	Negative regulation of cellular biosynthetic process	AT1G27820 AT1G27890 AT1G61470 AT3G02000 AT3G44240 AT3G44260 AT5G14070 AT5G22250 AT1G68840 AT2G22540 AT2G36050 AT3G52540 AT4G11660 AT4G16780 AT1G20330 AT3G01470 AT3G15150 AT3G15210 AT3G61850
100	0.0113383	12	195	Isoprenoid biosynthetic process	AT1G78950 AT1G78955 AT3G02780 AT4G25420 AT5G16440 AT5G25900 AT5G51810 AT5G23960 AT3G28455 AT1G10670 AT1G28100 AT2G46590
101	0.0113383	8	96	Flavonoid metabolic process	AT1G30530 AT5G07990 AT5G13930 AT5G17050 AT1G56650 AT1G66370 AT1G66380 AT2G40890
102	0.0115251	16	309	Response to ethylene	AT1G05010 AT1G01250 AT1G16060 AT1G19210 AT1G25560 AT1G53170 AT1G68840 AT1G74930 AT1G79700 AT2G40940 AT3G15210 AT3G23150 AT4G17490 AT5G47230 AT5G51190 AT1G56650
103	0.0116343	19	401	Negative regulation of biosynthetic process	AT1G27820 AT1G27890 AT1G61470 AT3G02000 AT3G44240 AT3G44260 AT5G14070 AT5G22250 AT1G68840 AT2G22540 AT2G36050 AT3G52540 AT4G11660 AT4G16780 AT1G20330 AT3G01470 AT3G15150 AT3G15210 AT3G61850
104	0.0116343	4	22	Positive regulation of lipid biosynthetic process	AT1G16060 AT1G79700 AT3G28455 AT2G46590
105	0.012705	5	38	Cysteine metabolic process	AT4G39640 AT4G39650 AT3G03900 AT4G04610 AT4G21990
106	0.0130602	7	77	Sulfur amino acid metabolic process	AT3G25900 AT4G39640 AT4G39650 AT3G01120 AT3G03900 AT4G04610 AT4G21990
107	0.0130602	2	3	Methylammonium transport	AT3G16240 AT1G64780
108	0.0130602	26	638	Organic acid biosynthetic process	AT1G10670 AT1G60810 AT3G15850 AT3G25900 AT4G25420 AT4G39640 AT4G39650 AT5G25900 AT5G51810 AT1G76690 AT5G35360 AT5G57850 AT1G75500 AT1G76680 AT3G01120 AT3G03900 AT3G45140 AT4G04610 AT4G21990 AT5G50210 AT1G16060 AT1G79700 AT3G28455 AT4G30440 AT2G46590 AT5G67160
109	0.0130602	2	3	Benzoate metabolic process	AT2G43820 AT2G43840
110	0.0130602	2	3	Sulfate reduction	AT4G04610 AT4G21990
111	0.0130602	40	1133	Carboxylic acid metabolic process	AT1G10670 AT1G60810 AT2G23590 AT2G23600 AT2G23610 AT2G23620 AT2G26080 AT3G15850 AT3G25900 AT3G63170 AT4G25420 AT4G33010 AT4G39640 AT4G39650 AT5G25900 AT5G50210 AT5G51810 AT1G76680 AT1G76690 AT2G43820 AT2G43840 AT5G35360 AT5G57850 AT1G75500 AT1G80460 AT2G24580 AT2G30970 AT3G01120 AT3G03900 AT3G45140 AT4G04610 AT4G21990 AT1G16060 AT1G79700 AT3G28455 AT4G30440 AT2G46590 AT5G67160 AT1G69040 AT3G21780
112	0.0130602	7	77	Cellular carbohydrate catabolic process	AT3G23920 AT1G22880 AT1G64390 AT1G71380 AT1G80460 AT3G10370 AT1G43670
113	0.0130602	26	638	Carboxylic acid biosynthetic process	AT1G10670 AT1G60810 AT3G15850 AT3G25900 AT4G25420 AT4G39640 AT4G39650 AT5G25900 AT5G51810 AT1G76690 AT5G35360 AT5G57850 AT1G75500 AT1G76680 AT3G01120 AT3G03900 AT3G45140 AT4G04610 AT4G21990 AT5G50210 AT1G16060 AT1G79700 AT3G28455 AT4G30440 AT2G46590 AT5G67160
114	0.0130602	29	740	Regulation of developmental process	AT1G05010 AT1G22130 AT1G77980 AT3G18550 AT1G10560 AT1G31650 AT1G60190 AT4G26540 AT5G56040 AT1G10670 AT1G16060 AT1G20823 AT1G79620 AT2G22540 AT2G26580 AT2G43820 AT2G46590 AT3G15150 AT3G22840 AT3G50310 AT4G14690 AT4G28190 AT5G13990 AT5G14930 AT5G16000 AT5G24655 AT5G43270 AT5G57520 AT1G31670
115	0.0130602	2	3	Dimethylallyl diphosphate biosynthetic process	AT3G02780 AT5G16440
116	0.0130602	2	3	Dimethylallyl diphosphate metabolic process	AT3G02780 AT5G16440
117	0.0139997	14	260	Response to organonitrogen compound	AT1G10370 AT1G20823 AT1G66160 AT3G05200 AT3G15210 AT3G16720 AT3G46620 AT4G11660 AT4G17490 AT5G27420 AT5G37490 AT5G47230 AT5G51190 AT5G59550
118	0.0140442	34	922	Hormone-mediated signaling pathway	AT3G22810 AT3G63010 AT4G14740 AT5G59220 AT1G01250 AT1G10560 AT1G16060 AT1G19210 AT1G25560 AT1G53170 AT1G68840 AT1G74500 AT1G74930 AT1G75500 AT1G78700 AT1G79700 AT2G40670 AT2G40940 AT3G02885 AT3G15150 AT3G15210 AT3G23150 AT3G42800 AT3G46620 AT3G56380 AT4G02520 AT4G17490 AT5G47230 AT5G51190 AT5G59550 AT1G56650 AT1G78300 AT4G25420 AT5G25900
119	0.0140442	4	24	Oxylipin biosynthetic process	AT1G76680 AT1G76690 AT3G15850 AT3G45140
120	0.0140442	4	24	Positive regulation of lipid metabolic process	AT1G16060 AT1G79700 AT3G28455 AT2G46590
121	0.0140442	12	204	Cellular response to toxic substance	AT1G71695 AT2G22420 AT2G39040 AT3G17790 AT3G49570 AT3G49580 AT4G02520 AT5G06720 AT5G06730 AT5G24655 AT5G24660 AT1G56650
122	0.0154922	5	41	Diterpenoid metabolic process	AT4G25420 AT5G25900 AT5G51810 AT1G54570 AT2G46590
123	0.0156051	7	82	Amino acid transport	AT2G40420 AT3G56200 AT4G21120 AT5G16740 AT5G40670 AT5G46800 AT5G58970
124	0.0156051	4	25	Regulation of root meristem growth	AT4G26540 AT5G56040 AT3G15150 AT3G50310
125	0.0156051	13	236	Organic anion transport	AT2G40420 AT3G56200 AT4G21120 AT5G16740 AT5G40670 AT5G46800 AT1G76670 AT5G58970 AT1G21070 AT1G75170 AT1G80460 AT5G42420 AT4G39650
126	0.0156051	3	12	L-amino acid transport	AT4G21120 AT5G40670 AT5G46800
127	0.0156051	4	25	Oxylipin metabolic process	AT1G76680 AT1G76690 AT3G15850 AT3G45140
128	0.0156051	4	25	Regulation of anthocyanin metabolic process	AT5G13930 AT1G56650 AT1G66370 AT1G66380
129	0.0156051	88	3037	Multicellular organismal process	AT1G05010 AT1G22130 AT1G77980 AT2G22540 AT3G02000 AT3G18550 AT3G22810 AT3G63010 AT4G14740 AT4G24120 AT4G25420 AT5G14070 AT5G51810 AT1G11280 AT1G11300 AT1G31670 AT1G61360 AT1G61370 AT1G61380 AT1G61390 AT1G61400 AT1G61420 AT1G61430 AT1G61440 AT1G61460 AT1G61480 AT1G61490 AT1G61500 AT1G61550 AT1G66370 AT1G66380 AT2G26580 AT2G46660 AT3G01470 AT3G28455 AT3G61880 AT4G16780 AT4G28190 AT5G13170 AT5G25830…
130	0.0156051	3	12	Cellular response to red light	AT2G46590 AT3G22840 AT4G14690
131	0.0156647	10	155	Terpenoid biosynthetic process	AT1G78950 AT1G78955 AT4G25420 AT5G25900 AT5G51810 AT5G23960 AT3G28455 AT1G10670 AT1G28100 AT2G46590
132	0.0162941	31	829	Drug metabolic process	AT2G23590 AT2G23600 AT2G23610 AT2G23620 AT2G26080 AT4G33010 AT1G54570 AT2G43820 AT2G43840 AT1G02500 AT1G02880 AT1G11925 AT1G71695 AT2G22420 AT2G39040 AT2G44750 AT3G03900 AT3G09820 AT3G22890 AT3G27400 AT3G58790 AT4G14680 AT5G03300 AT5G04310 AT5G06720 AT5G06730 AT5G24090 AT5G50210 AT5G41040 AT5G48100 AT5G67160
133	0.0168976	6	62	Chlorophyll biosynthetic process	AT3G02780 AT3G59400 AT5G16440 AT1G10670 AT4G14690 AT3G22840
134	0.0172516	4	26	Regulation of flavonoid biosynthetic process	AT5G13930 AT1G56650 AT1G66370 AT1G66380
135	0.0180458	29	765	Cell wall organization or biogenesis	AT3G08900 AT4G18780 AT1G68560 AT1G10640 AT1G22880 AT1G26770 AT1G48100 AT1G60590 AT1G64390 AT1G64760 AT1G71380 AT1G75500 AT2G03090 AT2G23900 AT2G28950 AT2G40610 AT2G43870 AT3G01120 AT3G28180 AT3G48950 AT3G58790 AT3G59850 AT4G03210 AT5G22740 AT5G25830 AT5G41040 AT1G76670 AT1G79620 AT3G16060
136	0.0187027	3	13	Establishment of cell polarity	AT3G05750 AT3G58650 AT5G26910
137	0.0187027	3	13	UDP-galactose transmembrane transport	AT1G76670 AT1G21070 AT5G42420
138	0.0187027	3	13	Tracheary element differentiation	AT2G40470 AT5G19530 AT5G25830
139	0.0196292	43	1284	Response to biotic stimulus	AT1G07460 AT1G02920 AT5G20480 AT5G67160 AT1G26700 AT5G53760 AT1G02930 AT1G05010 AT1G09750 AT1G56650 AT1G59740 AT1G64780 AT1G74930 AT1G76670 AT1G80460 AT2G01340 AT2G02930 AT3G05200 AT3G11660 AT3G13790 AT3G44260 AT3G45140 AT4G02520 AT4G17490 AT4G23670 AT5G22250 AT5G23960 AT5G24090 AT5G27420 AT2G23620 AT4G30440 AT1G29340 AT1G61380 AT3G15210 AT3G23170 AT3G27400 AT4G18780 AT5G06720 AT5G14180 AT5G14930…
140	0.0201753	2	4	Selenium compound metabolic process	AT3G01120 AT3G22890
141	0.0201753	7	87	Chlorophyll metabolic process	AT5G43860 AT3G02780 AT3G59400 AT5G16440 AT1G10670 AT4G14690 AT3G22840
142	0.0201753	2	4	Response to UV-A	AT3G22840 AT4G14690
143	0.0201753	2	4	Cellular response to UV-A	AT3G22840 AT4G14690
144	0.0201753	2	4	Positive regulation of cutin biosynthetic process	AT1G16060 AT1G79700
145	0.0236443	11	194	Seedling development	AT1G05010 AT5G04500 AT1G10560 AT1G60190 AT1G16060 AT1G78020 AT2G43820 AT2G46590 AT3G07130 AT3G22840 AT4G14690
146	0.0246259	6	68	Pyrimidine-containing compound biosynthetic process	AT1G02880 AT2G44750 AT1G02390 AT3G11430 AT4G01950 AT5G06090
147	0.0257587	30	825	Small molecule biosynthetic process	AT1G10670 AT1G43670 AT1G60810 AT3G15850 AT3G25900 AT4G25420 AT4G39640 AT4G39650 AT5G25900 AT5G51810 AT1G76690 AT5G35360 AT5G57850 AT1G23360 AT1G75500 AT1G76680 AT3G01120 AT3G03900 AT3G09820 AT3G45140 AT4G04610 AT4G21990 AT5G03300 AT5G50210 AT1G16060 AT1G79700 AT3G28455 AT4G30440 AT2G46590 AT5G67160
148	0.0259658	10	169	Seed germination	AT1G05010 AT5G04500 AT1G10560 AT1G60190 AT1G16060 AT2G43820 AT2G46590 AT3G07130 AT3G22840 AT4G14690
149	0.0274421	22	548	Monocarboxylic acid metabolic process	AT1G10670 AT1G60810 AT2G23590 AT2G23600 AT2G23610 AT2G23620 AT3G15850 AT3G63170 AT1G76680 AT1G76690 AT2G43820 AT2G43840 AT5G35360 AT5G57850 AT1G80460 AT3G45140 AT1G16060 AT1G79700 AT3G28455 AT4G30440 AT5G67160 AT3G21780
150	0.0277962	53	1702	Response to external stimulus	AT1G07460 AT3G48550 AT1G02920 AT5G20480 AT5G67160 AT3G60680 AT4G16780 AT1G02930 AT1G05010 AT1G09750 AT1G22160 AT1G56650 AT1G59740 AT1G64780 AT1G74930 AT1G76670 AT1G78020 AT1G80460 AT2G01340 AT2G02930 AT3G05200 AT3G11660 AT3G13790 AT3G44260 AT3G45140 AT3G49580 AT4G02520 AT4G10380 AT4G14680 AT4G17490 AT4G23670 AT5G22250 AT5G23960 AT5G24090 AT5G24660 AT5G27420 AT5G48850 AT2G23620 AT4G30440 AT1G10670…
151	0.02915	6	71	Amino acid transmembrane transport	AT2G40420 AT3G56200 AT5G16740 AT5G46800 AT5G58970 AT4G21120
152	0.02915	6	71	Porphyrin-containing compound biosynthetic process	AT3G02780 AT3G59400 AT5G16440 AT1G10670 AT4G14690 AT3G22840
153	0.02915	20	484	Response to oxidative stress	AT1G05010 AT5G12020 AT5G12030 AT1G02930 AT4G39640 AT1G71695 AT2G22420 AT2G39040 AT5G06720 AT5G06730 AT1G66950 AT1G70520 AT2G32120 AT3G17790 AT3G50310 AT4G17490 AT5G01820 AT5G13930 AT1G56650 AT2G19810
154	0.0304059	2	5	NADH oxidation	AT5G40610 AT3G10370
155	0.0304059	2	5	Adenosine metabolic process	AT3G09820 AT5G03300
156	0.0304059	2	5	Glycerol-3-phosphate catabolic process	AT3G10370 AT5G40610
157	0.0304059	2	5	Actin filament network formation	AT4G26700 AT5G55400
158	0.0315096	5	51	Regulation of meristem growth	AT4G26540 AT5G56040 AT3G15150 AT3G50310 AT4G28190
159	0.0316215	4	32	Anthocyanin-containing compound biosynthetic process	AT5G13930 AT1G56650 AT1G66370 AT1G66380
160	0.0332572	10	177	Secondary metabolite biosynthetic process	AT2G40890 AT4G39230 AT3G03900 AT3G22890 AT4G14680 AT5G48850 AT2G22420 AT3G11430 AT5G41040 AT5G48100
161	0.0339712	6	74	Tetrapyrrole biosynthetic process	AT3G02780 AT3G59400 AT5G16440 AT1G10670 AT4G14690 AT3G22840
162	0.0340254	19	460	Organophosphate biosynthetic process	AT1G02880 AT1G10670 AT1G60810 AT1G80460 AT2G44750 AT3G02780 AT5G16440 AT5G50210 AT1G48600 AT1G02390 AT2G02220 AT3G09820 AT3G11430 AT3G18000 AT4G01950 AT5G03300 AT5G06090 AT5G35360 AT5G40610
163	0.0349919	73	2538	Phosphorus metabolic process	AT1G02880 AT1G10670 AT1G11280 AT1G11300 AT1G43670 AT1G60810 AT1G61360 AT1G61370 AT1G61380 AT1G61390 AT1G61400 AT1G61420 AT1G61430 AT1G61440 AT1G61480 AT1G61490 AT1G61500 AT1G61550 AT1G70520 AT1G80460 AT2G25790 AT2G44750 AT3G02780 AT3G08900 AT3G10370 AT3G50310 AT4G26540 AT4G36950 AT5G16000 AT5G16440 AT5G20480 AT5G23400 AT5G40610 AT5G50210 AT5G54390 AT5G58350 AT5G67080 AT1G48600 AT1G79620 AT3G05640…
164	0.0349919	72	2496	Phosphate-containing compound metabolic process	AT1G02880 AT1G10670 AT1G11280 AT1G11300 AT1G43670 AT1G60810 AT1G61360 AT1G61370 AT1G61380 AT1G61390 AT1G61400 AT1G61420 AT1G61430 AT1G61440 AT1G61480 AT1G61490 AT1G61500 AT1G61550 AT1G70520 AT1G80460 AT2G25790 AT2G44750 AT3G02780 AT3G10370 AT3G50310 AT4G26540 AT4G36950 AT5G16000 AT5G16440 AT5G20480 AT5G23400 AT5G40610 AT5G50210 AT5G54390 AT5G58350 AT5G67080 AT1G48600 AT1G79620 AT3G05640 AT1G02390…
165	0.0349919	6	75	Response to nematode	AT1G59740 AT1G64780 AT1G76670 AT2G01340 AT4G17490 AT3G27400
166	0.0349919	3	17	Negative regulation of ethylene-activated signaling pathway	AT2G40940 AT3G15210 AT3G23150
167	0.0349919	3	17	Negative regulation of phosphorelay signal transduction system	AT2G40940 AT3G15210 AT3G23150
168	0.0356009	9	152	Phospholipid biosynthetic process	AT3G02780 AT5G16440 AT1G48600 AT1G02390 AT3G11430 AT3G18000 AT4G01950 AT5G06090 AT5G40610
169	0.0365228	5	54	Serine family amino acid biosynthetic process	AT4G39640 AT4G39650 AT3G03900 AT4G04610 AT4G21990
170	0.0365228	4	34	Gibberellin biosynthetic process	AT4G25420 AT5G25900 AT5G51810 AT2G46590
171	0.0365228	11	211	Hormone biosynthetic process	AT4G25420 AT4G35190 AT5G25900 AT5G51810 AT1G76690 AT1G05010 AT1G75500 AT2G46590 AT3G45140 AT5G67160 AT1G02500
172	0.0365228	41	1271	Response to external biotic stimulus	AT1G07460 AT1G02920 AT5G20480 AT5G67160 AT1G02930 AT1G05010 AT1G09750 AT1G56650 AT1G59740 AT1G64780 AT1G74930 AT1G76670 AT1G80460 AT2G01340 AT2G02930 AT3G05200 AT3G11660 AT3G13790 AT3G44260 AT3G45140 AT4G02520 AT4G17490 AT4G23670 AT5G22250 AT5G23960 AT5G24090 AT5G27420 AT2G23620 AT4G30440 AT1G29340 AT1G61380 AT3G15210 AT3G23170 AT3G27400 AT4G18780 AT5G06720 AT5G14180 AT5G14930 AT5G16000 AT5G24660…
173	0.0365228	5	54	Cellular polysaccharide catabolic process	AT3G23920 AT1G22880 AT1G64390 AT1G71380 AT1G43670
174	0.0365228	8	126	Positive regulation of developmental process	AT1G05010 AT1G10670 AT1G79620 AT2G43820 AT2G46590 AT3G22840 AT4G14690 AT5G14930
175	0.0365228	41	1271	Response to other organism	AT1G07460 AT1G02920 AT5G20480 AT5G67160 AT1G02930 AT1G05010 AT1G09750 AT1G56650 AT1G59740 AT1G64780 AT1G74930 AT1G76670 AT1G80460 AT2G01340 AT2G02930 AT3G05200 AT3G11660 AT3G13790 AT3G44260 AT3G45140 AT4G02520 AT4G17490 AT4G23670 AT5G22250 AT5G23960 AT5G24090 AT5G27420 AT2G23620 AT4G30440 AT1G29340 AT1G61380 AT3G15210 AT3G23170 AT3G27400 AT4G18780 AT5G06720 AT5G14180 AT5G14930 AT5G16000 AT5G24660…
176	0.0365228	4	34	Regulation of pollen tube growth	AT1G31650 AT1G22130 AT1G77980 AT5G13990
177	0.036752	7	101	Porphyrin-containing compound metabolic process	AT5G43860 AT3G02780 AT3G59400 AT5G16440 AT1G10670 AT4G14690 AT3G22840
178	0.036853	23	606	Response to salt stress	AT1G05010 AT5G12020 AT5G12030 AT1G51500 AT1G02500 AT1G02920 AT1G02930 AT1G56650 AT1G59960 AT2G18190 AT3G01470 AT3G21780 AT3G49580 AT4G02520 AT4G23670 AT5G01820 AT5G24090 AT5G24660 AT1G10370 AT1G16060 AT1G53210 AT3G50310 AT5G04500
179	0.0371563	10	184	Response to reactive oxygen species	AT1G05010 AT5G12020 AT5G12030 AT1G66950 AT1G70520 AT2G32120 AT3G17790 AT3G50310 AT4G17490 AT1G56650
180	0.0371563	5	55	Glucan catabolic process	AT3G23920 AT1G22880 AT1G64390 AT1G71380 AT1G43670
181	0.0371563	12	243	Antibiotic metabolic process	AT2G23590 AT2G23600 AT2G23610 AT2G23620 AT2G43820 AT2G43840 AT1G71695 AT2G22420 AT2G39040 AT5G06720 AT5G06730 AT5G67160
182	0.0371563	2	6	Alditol catabolic process	AT1G80460 AT3G10370
183	0.0371563	2	6	Glycine decarboxylation via glycine cleavage system	AT2G26080 AT4G33010
184	0.0371563	2	6	Glycerol catabolic process	AT1G80460 AT3G10370
185	0.0371563	35	1048	Cellular response to hormone stimulus	AT3G22810 AT3G63010 AT4G14740 AT5G59220 AT1G01250 AT1G10560 AT1G16060 AT1G19210 AT1G25560 AT1G53170 AT1G68840 AT1G74500 AT1G74930 AT1G75500 AT1G78700 AT1G79700 AT2G40670 AT2G40940 AT3G02885 AT3G15150 AT3G15210 AT3G23150 AT3G42800 AT3G46620 AT3G56380 AT4G02520 AT4G17490 AT5G47230 AT5G51190 AT5G59550 AT5G13170 AT1G56650 AT1G78300 AT4G25420 AT5G25900
186	0.0371563	7	102	Tetrapyrrole metabolic process	AT5G43860 AT3G02780 AT3G59400 AT5G16440 AT1G10670 AT4G14690 AT3G22840
187	0.0371563	3	18	Thioester biosynthetic process	AT1G10670 AT1G60810 AT5G35360
188	0.0371563	2	6	Positive regulation of fatty acid biosynthetic process	AT1G16060 AT1G79700
189	0.0371563	2	6	Cellular response to high light intensity	AT3G22840 AT4G14690
190	0.0371563	3	18	Acyl-CoA biosynthetic process	AT1G10670 AT1G60810 AT5G35360
191	0.0376469	25	682	Response to osmotic stress	AT1G05010 AT5G12020 AT5G12030 AT1G51500 AT1G02500 AT1G02920 AT1G02930 AT1G56650 AT1G59960 AT2G18190 AT3G01470 AT3G21780 AT3G49580 AT4G02520 AT4G23670 AT5G01820 AT5G24090 AT5G24660 AT1G10370 AT1G16060 AT1G53210 AT3G50310 AT4G18780 AT5G04500 AT5G13170
192	0.0384592	15	340	Response to nitrogen compound	AT1G05010 AT1G10370 AT1G20823 AT1G66160 AT3G05200 AT3G15210 AT3G16720 AT3G46620 AT4G11660 AT4G17490 AT5G27420 AT5G37490 AT5G47230 AT5G51190 AT5G59550
193	0.0392331	7	104	Organic acid transmembrane transport	AT2G40420 AT3G56200 AT5G16740 AT5G46800 AT5G58970 AT1G80460 AT4G21120
194	0.0392331	7	104	Carboxylic acid transmembrane transport	AT2G40420 AT3G56200 AT5G16740 AT5G46800 AT5G58970 AT1G80460 AT4G21120
195	0.0395037	4	36	Gibberellin metabolic process	AT4G25420 AT5G25900 AT5G51810 AT2G46590
196	0.0400667	8	131	Cofactor catabolic process	AT4G39640 AT4G39650 AT5G43860 AT1G71695 AT2G22420 AT2G39040 AT5G06720 AT5G06730
197	0.0403691	3	19	Establishment or maintenance of cell polarity	AT3G05750 AT3G58650 AT5G26910
198	0.0424702	6	81	Response to high light intensity	AT2G32120 AT3G22840 AT4G14690 AT5G12030 AT3G15850 AT4G17490
199	0.0424702	4	37	Root meristem growth	AT4G26540 AT5G56040 AT3G15150 AT3G50310
200	0.0424702	4	37	Diterpenoid biosynthetic process	AT4G25420 AT5G25900 AT5G51810 AT2G46590
201	0.0441259	2	7	Nuclear-transcribed mRNA poly(A) tail shortening	AT3G44260 AT5G22250
202	0.0441259	41	1302	Organic acid metabolic process	AT1G10670 AT1G60810 AT2G23590 AT2G23600 AT2G23610 AT2G23620 AT2G26080 AT3G15850 AT3G25900 AT3G63170 AT4G25420 AT4G33010 AT4G39640 AT4G39650 AT5G25900 AT5G50210 AT5G51810 AT1G76680 AT1G76690 AT2G43820 AT2G43840 AT5G35360 AT5G57850 AT1G75500 AT1G80460 AT2G24580 AT2G30970 AT3G01120 AT3G03900 AT3G45140 AT4G04610 AT4G21990 AT1G16060 AT1G79700 AT3G28455 AT4G30440 AT5G48850 AT2G46590 AT5G67160 AT1G69040…
203	0.0441259	2	7	Aspartate metabolic process	AT5G50210 AT2G30970
204	0.0441259	2	7	Glycine catabolic process	AT2G26080 AT4G33010
205	0.0441259	9	163	Fatty acid biosynthetic process	AT1G10670 AT1G60810 AT3G15850 AT5G35360 AT1G76680 AT1G76690 AT3G45140 AT1G16060 AT1G79700
206	0.0441259	2	7	Thiamine diphosphate biosynthetic process	AT1G02880 AT2G44750
207	0.0441259	8	136	Phenylpropanoid metabolic process	AT2G40890 AT4G39230 AT1G65060 AT5G17050 AT5G48100 AT2G22420 AT3G11430 AT5G41040
208	0.0441259	19	485	Response to metal ion	AT1G05010 AT4G24120 AT1G02500 AT1G02920 AT1G02930 AT1G68560 AT1G76680 AT2G01520 AT2G30970 AT3G09820 AT3G22890 AT4G02520 AT4G09000 AT4G19880 AT4G23670 AT4G33010 AT4G39230 AT5G02790 AT5G48100
209	0.0441259	2	7	Protein glutathionylation	AT5G02780 AT5G02790
210	0.0441259	4	38	Regulation of cell morphogenesis involved in differentiation	AT1G31650 AT1G22130 AT1G77980 AT5G13990
211	0.0441259	3	20	Cellular response to UV	AT2G42690 AT3G22840 AT4G14690
212	0.0441259	2	7	Thiamine diphosphate metabolic process	AT1G02880 AT2G44750
213	0.0441259	41	1299	Oxoacid metabolic process	AT1G10670 AT1G60810 AT2G23590 AT2G23600 AT2G23610 AT2G23620 AT2G26080 AT3G15850 AT3G25900 AT3G63170 AT4G25420 AT4G33010 AT4G39640 AT4G39650 AT5G25900 AT5G50210 AT5G51810 AT1G76680 AT1G76690 AT2G43820 AT2G43840 AT5G35360 AT5G57850 AT1G75500 AT1G80460 AT2G24580 AT2G30970 AT3G01120 AT3G03900 AT3G45140 AT4G04610 AT4G21990 AT1G16060 AT1G79700 AT3G28455 AT4G30440 AT5G48850 AT2G46590 AT5G67160 AT1G69040…
214	0.0441259	2	7	AMP salvage	AT3G09820 AT5G03300
215	0.0441259	15	348	Response to cadmium ion	AT1G02500 AT1G02920 AT1G02930 AT1G68560 AT1G76680 AT2G30970 AT3G09820 AT3G22890 AT4G02520 AT4G09000 AT4G19880 AT4G23670 AT4G33010 AT4G39230 AT5G02790
216	0.0441259	16	382	Regulation of post-embryonic development	AT1G05010 AT1G22130 AT1G77980 AT1G10560 AT1G60190 AT1G10670 AT1G16060 AT1G20823 AT2G22540 AT2G43820 AT2G46590 AT3G22840 AT4G14690 AT4G28190 AT5G24655 AT5G57520
217	0.0441259	20	519	Negative regulation of nitrogen compound metabolic process	AT1G27820 AT1G27890 AT1G47710 AT1G61470 AT3G02000 AT3G44240 AT3G44260 AT5G14070 AT5G22250 AT1G68840 AT2G22540 AT2G36050 AT3G52540 AT4G11660 AT4G16780 AT1G20330 AT3G01470 AT3G15150 AT3G15210 AT3G61850
218	0.0441259	4	38	Regulation of cell development	AT1G31650 AT1G22130 AT1G77980 AT5G13990
219	0.0441259	38	1186	Cellular response to organic substance	AT2G32120 AT3G22810 AT3G63010 AT4G14740 AT5G59220 AT1G01250 AT1G10560 AT1G16060 AT1G19210 AT1G25560 AT1G53170 AT1G68840 AT1G74500 AT1G74930 AT1G75500 AT1G78700 AT1G79700 AT2G40670 AT2G40940 AT3G02885 AT3G15150 AT3G15210 AT3G23150 AT3G42800 AT3G46620 AT3G56380 AT4G02520 AT4G17490 AT5G47230 AT5G51190 AT5G59550 AT1G05010 AT5G13170 AT1G56650 AT1G61380 AT1G78300 AT4G25420 AT5G25900
220	0.0441259	15	349	Organic hydroxy compound metabolic process	AT1G80460 AT2G23590 AT2G23600 AT2G23610 AT2G23620 AT1G20330 AT1G30530 AT1G54570 AT3G10370 AT3G28455 AT2G43820 AT2G43840 AT5G48100 AT5G67160 AT3G21780
221	0.0441259	2	7	Regulation of cutin biosynthetic process	AT1G16060 AT1G79700
222	0.0447048	10	194	Polysaccharide catabolic process	AT1G68560 AT3G23920 AT1G11925 AT1G22880 AT1G64390 AT1G71380 AT3G27400 AT5G04310 AT5G24090 AT1G43670
223	0.0450791	6	84	Nuclear-transcribed mRNA catabolic process	AT1G27820 AT1G27890 AT1G61470 AT3G44240 AT3G44260 AT5G22250
224	0.0457717	21	559	Negative regulation of cellular metabolic process	AT1G27820 AT1G27890 AT1G47710 AT1G61470 AT3G02000 AT3G44240 AT3G44260 AT5G14070 AT5G22250 AT1G68840 AT2G22540 AT2G36050 AT3G52540 AT4G11660 AT4G16780 AT1G20330 AT3G01470 AT3G15150 AT3G15210 AT3G15850 AT3G61850
225	0.0466083	3	21	Toxin biosynthetic process	AT3G03900 AT3G22890 AT4G14680
226	0.0466083	5	61	Regulation of unidimensional cell growth	AT1G31650 AT1G22130 AT1G77980 AT1G79620 AT5G13990
227	0.0466083	6	85	Pyrimidine-containing compound metabolic process	AT1G02880 AT2G44750 AT1G02390 AT3G11430 AT4G01950 AT5G06090
228	0.0466083	3	21	Negative regulation of intracellular signal transduction	AT2G40940 AT3G15210 AT3G23150
229	0.0468041	14	322	Cofactor biosynthetic process	AT1G02880 AT1G10670 AT1G60810 AT2G44750 AT5G50210 AT1G02500 AT1G23360 AT3G02780 AT3G59400 AT5G16440 AT5G35360 AT5G57850 AT4G14690 AT3G22840
230	0.0487989	6	86	Positive regulation of post-embryonic development	AT1G05010 AT1G10670 AT2G43820 AT2G46590 AT3G22840 AT4G14690
231	0.0489381	35	1084	Cellular response to endogenous stimulus	AT3G22810 AT3G63010 AT4G14740 AT5G59220 AT1G01250 AT1G10560 AT1G16060 AT1G19210 AT1G25560 AT1G53170 AT1G68840 AT1G74500 AT1G74930 AT1G75500 AT1G78700 AT1G79700 AT2G40670 AT2G40940 AT3G02885 AT3G15150 AT3G15210 AT3G23150 AT3G42800 AT3G46620 AT3G56380 AT4G02520 AT4G17490 AT5G47230 AT5G51190 AT5G59550 AT5G13170 AT1G56650 AT1G78300 AT4G25420 AT5G25900
1	0.000210364	6	18	CCR4-NOT core complex	AT1G27820 AT1G27890 AT1G61470 AT3G44240 AT3G44260 AT5G22250
2	0.000386399	21	321	Anchored component of membrane	AT1G64640 AT1G64760 AT2G19440 AT3G01070 AT3G11660 AT3G52470 AT3G53330 AT4G01380 AT4G12880 AT5G07475 AT5G15350 AT3G43720 AT4G26320 AT5G56540 AT1G02405 AT1G07460 AT1G23040 AT1G62790 AT1G70990 AT3G22600 AT5G04310
3	0.000386399	120	3832	Cell periphery	AT1G07460 AT1G11280 AT1G11300 AT1G51500 AT1G61360 AT1G61370 AT1G61380 AT1G61390 AT1G61400 AT1G61420 AT1G61430 AT1G61440 AT1G61480 AT1G61490 AT1G61500 AT1G61550 AT1G64640 AT1G64760 AT1G64780 AT1G66950 AT1G70520 AT1G71695 AT1G75500 AT2G01340 AT2G15760 AT2G18260 AT2G19440 AT2G25790 AT2G36380 AT2G39040 AT3G01070 AT3G10960 AT3G11660 AT3G21090 AT3G52470 AT3G53330 AT4G01380 AT4G10770 AT4G12880 AT4G18780…
4	0.000447535	102	3155	Plasma membrane	AT1G07460 AT1G11280 AT1G11300 AT1G51500 AT1G61360 AT1G61370 AT1G61380 AT1G61390 AT1G61400 AT1G61420 AT1G61430 AT1G61440 AT1G61480 AT1G61490 AT1G61500 AT1G61550 AT1G64640 AT1G64760 AT1G64780 AT1G66950 AT1G70520 AT1G75500 AT2G01340 AT2G15760 AT2G18260 AT2G19440 AT2G25790 AT2G36380 AT3G01070 AT3G10960 AT3G11660 AT3G21090 AT3G52470 AT3G53330 AT4G01380 AT4G10770 AT4G12880 AT4G18780 AT4G24120 AT4G26540…
5	0.000451253	6	26	CCR4-NOT complex	AT1G27820 AT1G27890 AT1G61470 AT3G44240 AT3G44260 AT5G22250
6	0.0087076	12	172	Anchored component of plasma membrane	AT1G64640 AT1G64760 AT2G19440 AT3G01070 AT3G11660 AT3G52470 AT3G53330 AT4G01380 AT4G12880 AT5G07475 AT5G15350 AT3G43720
7	0.00998233	2	2	Mitochondrial respiratory chain supercomplex	AT3G05550 AT5G27760
8	0.0394008	6	62	P-body	AT1G27820 AT1G27890 AT1G61470 AT3G44240 AT3G44260 AT5G22250
9	0.0468224	16	339	Intrinsic component of plasma membrane	AT1G64640 AT1G64760 AT1G64780 AT2G19440 AT3G01070 AT3G11660 AT3G52470 AT3G53330 AT4G01380 AT4G10770 AT4G12880 AT5G07475 AT5G15350 AT1G21460 AT3G43720 AT5G13170
1	2.95721e-07	148	4302	Transferase activity	AT1G02390 AT1G02500 AT1G02880 AT1G02920 AT1G02930 AT1G05280 AT1G07460 AT1G10360 AT1G10370 AT1G10670 AT1G11280 AT1G11300 AT1G30530 AT1G60810 AT1G61360 AT1G61370 AT1G61380 AT1G61390 AT1G61400 AT1G61420 AT1G61430 AT1G61440 AT1G61480 AT1G61490 AT1G61500 AT1G61550 AT1G70520 AT1G80460 AT2G02930 AT2G19670 AT2G25790 AT2G30970 AT2G37730 AT2G43820 AT2G43840 AT2G44750 AT2G45830 AT3G03900 AT3G09820 AT3G11430…
2	7.02132e-05	10	59	Glutathione transferase activity	AT1G02920 AT1G02930 AT1G10360 AT1G10370 AT2G02930 AT4G02520 AT4G19880 AT5G45020 AT5G02780 AT5G02790
3	0.000155859	6	19	Poly(A)-specific ribonuclease activity	AT1G27820 AT1G27890 AT1G61470 AT3G44240 AT3G44260 AT5G22250
4	0.000155859	18	222	Calmodulin binding	AT1G26700 AT2G24610 AT5G53760 AT1G11280 AT1G11300 AT1G61360 AT1G61370 AT1G61380 AT1G61390 AT1G61400 AT1G61420 AT1G61430 AT1G61440 AT1G61460 AT1G61480 AT1G61490 AT1G61500 AT1G61550
5	0.000346433	14	153	Transferase activity, transferring alkyl or aryl (other than methyl) groups	AT1G02500 AT1G02920 AT1G02930 AT1G10360 AT1G10370 AT2G02930 AT4G02520 AT4G19880 AT5G19530 AT5G45020 AT5G50210 AT3G01120 AT5G02780 AT5G02790
6	0.000456588	4	8	Glycerol-3-phosphate O-acyltransferase activity	AT1G02390 AT3G11430 AT4G01950 AT5G06090
7	0.000456588	20	312	UDP-glycosyltransferase activity	AT1G05280 AT1G30530 AT2G37730 AT2G43820 AT2G43840 AT3G21750 AT3G21760 AT3G21780 AT3G21790 AT3G21800 AT3G55700 AT3G55710 AT4G15260 AT4G15280 AT5G17030 AT5G17040 AT5G17050 AT1G04920 AT3G58790 AT4G18780
8	0.000456588	25	445	Transferase activity, transferring hexosyl groups	AT1G05280 AT1G30530 AT2G37730 AT2G43820 AT2G43840 AT2G45830 AT3G55700 AT3G55710 AT3G61270 AT4G18780 AT5G17030 AT5G17040 AT5G17050 AT3G21750 AT3G21800 AT4G15280 AT5G22740 AT1G04920 AT3G21760 AT3G21780 AT3G21790 AT3G58790 AT4G03210 AT4G15260 AT5G57500
9	0.000456588	11	101	Quercetin 3-O-glucosyltransferase activity	AT1G30530 AT2G43820 AT2G43840 AT3G55700 AT3G55710 AT5G17030 AT5G17040 AT5G17050 AT3G21750 AT3G21800 AT4G15280
10	0.000456588	4	8	Sn-1-glycerol-3-phosphate C16:0-DCA-CoA acyl transferase activity	AT1G02390 AT3G11430 AT4G01950 AT5G06090
11	0.000470273	7	39	Oxidoreductase activity, acting on the CH-NH2 group of donors	AT1G31690 AT1G31710 AT2G26080 AT4G33010 AT1G05010 AT1G31490 AT1G31670
12	0.000470273	31	640	Transferase activity, transferring glycosyl groups	AT1G05280 AT1G30530 AT2G37730 AT2G43820 AT2G43840 AT2G45830 AT3G21750 AT3G21760 AT3G21780 AT3G21790 AT3G21800 AT3G55700 AT3G55710 AT3G61270 AT4G15260 AT4G15280 AT4G18780 AT5G17030 AT5G17040 AT5G17050 AT5G22740 AT1G04920 AT2G35710 AT3G28180 AT3G58790 AT4G03210 AT4G16600 AT5G04500 AT5G12970 AT5G45660 AT5G57500
13	0.000470273	22	374	Carbohydrate binding	AT1G05010 AT1G07460 AT1G11280 AT1G11300 AT1G61360 AT1G61370 AT1G61380 AT1G61390 AT1G61400 AT1G61420 AT1G61430 AT1G61440 AT1G61460 AT1G61480 AT1G61490 AT1G61500 AT1G61550 AT1G64390 AT1G68560 AT5G53110 AT1G12710 AT1G63090
14	0.000470273	114	3679	Cation binding	AT1G05010 AT1G31690 AT1G31710 AT2G15680 AT2G26080 AT3G15353 AT3G17790 AT4G33010 AT1G02920 AT1G02930 AT1G53210 AT2G01520 AT2G01530 AT2G30970 AT3G09820 AT4G23670 AT5G02600 AT5G03300 AT5G63530 AT1G02500 AT1G11925 AT1G20823 AT1G21340 AT1G22160 AT1G27820 AT1G27890 AT1G31490 AT1G31670 AT1G33720 AT1G33730 AT1G43670 AT1G47380 AT1G61470 AT1G71695 AT1G76410 AT1G78020 AT2G18350 AT2G19810 AT2G22420 AT2G26580…
15	0.000470273	16	216	Glucosyltransferase activity	AT1G30530 AT2G43820 AT2G43840 AT2G45830 AT3G55700 AT3G55710 AT3G61270 AT4G18780 AT5G17030 AT5G17040 AT5G17050 AT3G21750 AT3G21800 AT4G15280 AT1G04920 AT4G03210
16	0.000470273	4	9	Glycerol-3-phosphate 2-O-acyltransferase activity	AT1G02390 AT3G11430 AT4G01950 AT5G06090
17	0.000555297	15	201	Copper ion binding	AT1G05010 AT1G31690 AT1G31710 AT3G15353 AT1G02920 AT1G02930 AT2G01520 AT2G01530 AT2G30970 AT3G09820 AT4G23670 AT5G03300 AT1G31490 AT1G31670 AT5G48100
18	0.00075611	6	31	3 -5 -exoribonuclease activity	AT1G27820 AT1G27890 AT1G61470 AT3G44240 AT3G44260 AT5G22250
19	0.000776535	112	3664	Metal ion binding	AT1G05010 AT1G31690 AT1G31710 AT2G15680 AT3G15353 AT3G17790 AT1G02920 AT1G02930 AT1G53210 AT2G01520 AT2G01530 AT2G30970 AT3G09820 AT4G23670 AT5G02600 AT5G03300 AT5G63530 AT1G02500 AT1G11925 AT1G20823 AT1G21340 AT1G22160 AT1G27820 AT1G27890 AT1G31490 AT1G31670 AT1G33720 AT1G33730 AT1G43670 AT1G47380 AT1G61470 AT1G71695 AT1G76410 AT1G78020 AT2G18350 AT2G19810 AT2G22420 AT2G26580 AT2G26695 AT2G28840…
20	0.00123286	13	170	UDP-glucosyltransferase activity	AT1G30530 AT2G43820 AT2G43840 AT3G55700 AT3G55710 AT5G17030 AT5G17040 AT5G17050 AT3G21750 AT3G21800 AT4G15280 AT1G04920 AT4G18780
21	0.00126868	6	35	Exoribonuclease activity	AT1G27820 AT1G27890 AT1G61470 AT3G44240 AT3G44260 AT5G22250
22	0.00126868	6	35	Exoribonuclease activity, producing 5 -phosphomonoesters	AT1G27820 AT1G27890 AT1G61470 AT3G44240 AT3G44260 AT5G22250
23	0.00129262	59	1664	Oxidoreductase activity	AT1G05010 AT1G23800 AT1G31690 AT1G31710 AT1G33730 AT1G59950 AT1G59960 AT1G71695 AT1G76680 AT1G76690 AT2G24580 AT2G26080 AT2G39040 AT2G40890 AT2G45550 AT2G45560 AT2G45570 AT2G45580 AT2G46660 AT3G10370 AT3G15850 AT3G61040 AT3G61880 AT4G25420 AT4G33010 AT5G07990 AT5G25900 AT5G40610 AT5G48100 AT5G49740 AT5G51810 AT2G22420 AT3G45140 AT3G61580 AT4G04610 AT4G21990 AT4G39230 AT5G49730 AT1G31490 AT1G31670…
24	0.00217479	6	39	Sulfur compound binding	AT1G02920 AT1G02930 AT2G02930 AT4G02520 AT1G02880 AT2G44750
25	0.0021962	4	14	Primary amine oxidase activity	AT1G31690 AT1G31710 AT1G31490 AT1G31670
26	0.00351927	2	2	Adenosine kinase activity	AT3G09820 AT5G03300
27	0.00351927	2	2	Glycine dehydrogenase (decarboxylating) activity	AT2G26080 AT4G33010
28	0.00351927	2	2	Isopentenyl-diphosphate delta-isomerase activity	AT3G02780 AT5G16440
29	0.00351927	2	2	Thiamine diphosphokinase activity	AT1G02880 AT2G44750
30	0.00351927	2	2	Glycine binding	AT2G26080 AT4G33010
31	0.00351927	5	29	Oxidoreductase activity, acting on the CH-NH2 group of donors, oxygen as acceptor	AT1G31690 AT1G31710 AT1G05010 AT1G31490 AT1G31670
32	0.00351927	2	2	Oxidoreductase activity, acting on the CH-NH2 group of donors, disulfide as acceptor	AT2G26080 AT4G33010
33	0.00351927	2	2	Thiamine binding	AT1G02880 AT2G44750
34	0.00351927	2	2	Neurotransmitter binding	AT2G26080 AT4G33010
35	0.00351927	2	2	Sphingolipid delta-8 desaturase activity	AT3G61580 AT2G46210
36	0.00351927	2	2	Benzoic acid glucosyltransferase activity	AT2G43820 AT2G43840
37	0.00351927	4	16	Methyl salicylate esterase activity	AT2G23590 AT2G23600 AT2G23610 AT2G23620
38	0.00351927	4	17	Methyl jasmonate esterase activity	AT2G23590 AT2G23600 AT2G23610 AT2G23620
39	0.00351927	2	2	Flavonoid binding	AT1G02930 AT4G02520
40	0.00351927	2	2	Camalexin binding	AT1G02930 AT4G02520
41	0.00351927	2	2	Quercitrin binding	AT1G02930 AT4G02520
42	0.0037735	3	8	Adenylylsulfate kinase activity	AT3G03900 AT3G22890 AT4G14680
43	0.00434072	7	68	Amino acid transmembrane transporter activity	AT2G40420 AT3G56200 AT4G21120 AT5G16740 AT5G40670 AT5G46800 AT5G58970
44	0.00434072	4	19	Glutathione binding	AT1G02920 AT1G02930 AT2G02930 AT4G02520
45	0.00434072	4	19	Oligopeptide binding	AT1G02920 AT1G02930 AT2G02930 AT4G02520
46	0.00653277	5	36	Methyl indole-3-acetate esterase activity	AT2G23590 AT2G23600 AT2G23610 AT2G23620 AT5G14930
47	0.00684511	7	74	Polygalacturonase activity	AT1G10640 AT1G48100 AT1G60590 AT2G43870 AT3G59850 AT2G23900 AT3G48950
48	0.0069096	8	96	Quercetin 7-O-glucosyltransferase activity	AT1G30530 AT2G43820 AT2G43840 AT3G55700 AT3G55710 AT5G17030 AT5G17040 AT5G17050
49	0.00748664	2	3	Phosphoethanolamine N-methyltransferase activity	AT1G48600 AT3G18000
50	0.00748664	2	3	Adenylyl-sulfate reductase activity	AT4G04610 AT4G21990
51	0.00748664	2	3	12-oxophytodienoate reductase activity	AT1G76680 AT1G76690
52	0.00748664	20	436	Transferase activity, transferring acyl groups	AT1G02390 AT1G10670 AT1G60810 AT3G11430 AT4G01730 AT4G01950 AT4G39640 AT4G39650 AT5G06090 AT1G54570 AT5G41040 AT1G31490 AT1G80460 AT3G50270 AT3G50280 AT3G50300 AT5G13930 AT5G38130 AT5G67150 AT5G67160
53	0.00748664	2	3	Adenylyl-sulfate reductase (glutathione) activity	AT4G04610 AT4G21990
54	0.00748664	2	3	Salicylic acid glucosyltransferase (glucoside-forming) activity	AT2G43820 AT2G43840
55	0.00748664	2	3	UDP-glucose:4-aminobenzoate acylglucosyltransferase activity	AT2G43820 AT2G43840
56	0.00748664	2	3	Hypoglycin A gamma-glutamyl transpeptidase activity	AT4G39640 AT4G39650
57	0.00748664	2	3	Leukotriene C4 gamma-glutamyl transferase activity	AT4G39640 AT4G39650
58	0.00948639	45	1334	Phosphotransferase activity, alcohol group as acceptor	AT1G07460 AT1G11280 AT1G11300 AT1G61360 AT1G61370 AT1G61380 AT1G61390 AT1G61400 AT1G61420 AT1G61430 AT1G61440 AT1G61480 AT1G61490 AT1G61500 AT1G61550 AT1G70520 AT1G80460 AT2G25790 AT3G03900 AT3G09820 AT3G22890 AT3G50310 AT4G14680 AT4G26540 AT4G36950 AT5G03300 AT5G16000 AT5G20480 AT5G23400 AT5G58350 AT5G67080 AT1G79620 AT2G02220 AT5G38280 AT1G61460 AT1G70250 AT2G40940 AT3G01120 AT3G01840 AT3G23150…
59	0.0110319	6	62	Exonuclease activity, active with either ribo- or deoxyribonucleic acids and producing 5 -phosphomonoesters	AT1G27820 AT1G27890 AT1G61470 AT3G44240 AT3G44260 AT5G22250
60	0.0124582	3	13	UDP-galactose transmembrane transporter activity	AT1G21070 AT1G76670 AT5G42420
61	0.0133557	2	4	Peptidyltransferase activity	AT4G39640 AT4G39650
62	0.0133557	2	4	Sulfate adenylyltransferase (ATP) activity	AT3G22890 AT4G14680
63	0.0133557	2	4	Glutathione hydrolase activity	AT4G39640 AT4G39650
64	0.0136247	8	112	Organic acid transmembrane transporter activity	AT2G40420 AT3G56200 AT4G21120 AT5G16740 AT5G40670 AT5G46800 AT5G58970 AT1G80460
65	0.0136247	8	112	Carboxylic acid transmembrane transporter activity	AT2G40420 AT3G56200 AT4G21120 AT5G16740 AT5G40670 AT5G46800 AT5G58970 AT1G80460
66	0.0160808	18	410	Hydrolase activity, hydrolyzing O-glycosyl compounds	AT1G10640 AT1G48100 AT1G60590 AT2G43870 AT3G59850 AT5G24090 AT1G68560 AT3G23920 AT1G22880 AT1G64390 AT1G64760 AT1G71380 AT2G19440 AT2G23900 AT3G01120 AT3G13790 AT3G48950 AT4G03210
67	0.017725	2	5	ATP citrate synthase activity	AT1G10670 AT1G60810
68	0.017725	2	5	Glycerol-3-phosphate dehydrogenase [NAD+] activity	AT3G10370 AT5G40610
69	0.017725	2	5	Sulfate adenylyltransferase activity	AT3G22890 AT4G14680
70	0.017725	6	71	3 -5 exonuclease activity	AT1G27820 AT1G27890 AT1G61470 AT3G44240 AT3G44260 AT5G22250
71	0.017725	49	1548	Kinase activity	AT1G07460 AT1G11280 AT1G11300 AT1G61360 AT1G61370 AT1G61380 AT1G61390 AT1G61400 AT1G61420 AT1G61430 AT1G61440 AT1G61480 AT1G61490 AT1G61500 AT1G61550 AT1G70520 AT1G80460 AT2G25790 AT3G03900 AT3G09820 AT3G22890 AT3G50310 AT4G14680 AT4G26540 AT4G36950 AT5G03300 AT5G16000 AT5G20480 AT5G23400 AT5G58350 AT5G67080 AT1G79620 AT2G02220 AT5G38280 AT1G02880 AT1G61460 AT1G70250 AT2G40940 AT2G44750 AT2G47010…
72	0.017725	11	201	Oxidoreductase activity, acting on paired donors, with incorporation or reduction of molecular oxygen, NAD(P)H as one donor, and incorporation of one atom of oxygen	AT1G33730 AT2G40890 AT2G45550 AT2G45560 AT2G45570 AT2G45580 AT2G46660 AT3G61040 AT3G61880 AT5G07990 AT5G25900
73	0.017725	2	5	Glutathione gamma-glutamylcysteinyltransferase activity	AT4G39640 AT4G39650
74	0.017725	19	451	Hydrolase activity, acting on glycosyl bonds	AT1G10640 AT1G48100 AT1G60590 AT2G43870 AT3G59850 AT4G35190 AT5G24090 AT1G68560 AT3G23920 AT1G22880 AT1G64390 AT1G64760 AT1G71380 AT2G19440 AT2G23900 AT3G01120 AT3G13790 AT3G48950 AT4G03210
75	0.017725	2	5	Ethylene receptor activity	AT2G40940 AT3G23150
76	0.017725	2	5	Gibberellin 20-oxidase activity	AT4G25420 AT5G51810
77	0.017725	2	5	Ethylene binding	AT2G40940 AT3G23150
78	0.017725	2	5	Alkene binding	AT2G40940 AT3G23150
79	0.0178016	17	389	Oxidoreductase activity, acting on paired donors, with incorporation or reduction of molecular oxygen	AT1G33730 AT2G40890 AT2G45550 AT2G45560 AT2G45570 AT2G45580 AT2G46660 AT3G15850 AT3G61040 AT3G61880 AT4G25420 AT5G07990 AT5G25900 AT5G51810 AT3G61580 AT1G33720 AT2G46210
80	0.0178016	38	1137	Cofactor binding	AT1G02920 AT1G02930 AT2G02930 AT2G26080 AT4G02520 AT4G33010 AT5G50210 AT1G76680 AT3G01120 AT1G05010 AT1G31490 AT1G31670 AT1G31690 AT1G31710 AT1G33720 AT1G33730 AT1G71695 AT1G75450 AT1G76690 AT1G80460 AT2G22420 AT2G30970 AT2G39040 AT2G40890 AT2G45550 AT2G45560 AT2G45570 AT2G45580 AT2G46660 AT3G61040 AT3G61880 AT4G04610 AT4G21990 AT5G06720 AT5G06730 AT5G07990 AT5G25900 AT5G40610
81	0.0179771	4	32	Modified amino acid binding	AT1G02920 AT1G02930 AT2G02930 AT4G02520
82	0.0180622	32	916	Protein serine/threonine kinase activity	AT1G07460 AT1G11280 AT1G11300 AT1G61360 AT1G61370 AT1G61380 AT1G61390 AT1G61400 AT1G61420 AT1G61430 AT1G61440 AT1G61480 AT1G61490 AT1G61500 AT1G61550 AT1G70520 AT3G50310 AT4G36950 AT5G16000 AT5G58350 AT5G67080 AT2G02220 AT1G61460 AT1G79620 AT2G40940 AT3G23150 AT3G47110 AT4G26540 AT5G01820 AT5G20480 AT5G38280 AT5G56040
83	0.0181936	39	1179	Protein kinase activity	AT1G07460 AT1G11280 AT1G11300 AT1G61360 AT1G61370 AT1G61380 AT1G61390 AT1G61400 AT1G61420 AT1G61430 AT1G61440 AT1G61480 AT1G61490 AT1G61500 AT1G61550 AT1G70520 AT2G25790 AT3G50310 AT4G26540 AT4G36950 AT5G16000 AT5G20480 AT5G23400 AT5G58350 AT5G67080 AT1G79620 AT2G02220 AT5G38280 AT1G61460 AT1G70250 AT2G40940 AT3G01120 AT3G01840 AT3G23150 AT3G46920 AT3G47110 AT4G18250 AT5G01820 AT5G56040
84	0.0191786	17	394	Heme binding	AT1G33720 AT1G33730 AT1G71695 AT2G22420 AT2G39040 AT2G40890 AT2G45550 AT2G45560 AT2G45570 AT2G45580 AT2G46660 AT3G61040 AT3G61880 AT5G06720 AT5G06730 AT5G07990 AT5G25900
85	0.0203395	18	430	Tetrapyrrole binding	AT3G59400 AT1G33720 AT1G33730 AT1G71695 AT2G22420 AT2G39040 AT2G40890 AT2G45550 AT2G45560 AT2G45570 AT2G45580 AT2G46660 AT3G61040 AT3G61880 AT5G06720 AT5G06730 AT5G07990 AT5G25900
86	0.0207746	19	465	Lyase activity	AT2G02220 AT5G23960 AT1G10640 AT1G10670 AT1G11925 AT1G34040 AT1G34060 AT1G60590 AT2G23600 AT2G23900 AT2G43870 AT3G27400 AT3G48950 AT3G59850 AT4G20990 AT4G21000 AT5G04310 AT5G24850 AT5G57850
87	0.0223911	9	155	Organic anion transmembrane transporter activity	AT2G40420 AT3G56200 AT4G21120 AT5G16740 AT5G40670 AT5G46800 AT1G76670 AT5G58970 AT1G80460
88	0.0223911	3	18	L-amino acid transmembrane transporter activity	AT4G21120 AT5G40670 AT5G46800
89	0.0242404	16	373	Transferase activity, transferring acyl groups other than amino-acyl groups	AT1G02390 AT3G11430 AT4G01730 AT4G01950 AT5G06090 AT1G54570 AT5G41040 AT1G31490 AT1G80460 AT3G50270 AT3G50280 AT3G50300 AT5G13930 AT5G38130 AT5G67150 AT5G67160
90	0.0273336	4	37	Quinone binding	AT1G31490 AT1G31670 AT1G31690 AT1G31710
91	0.0371446	49	1636	DNA-binding transcription factor activity	AT1G22130 AT1G30650 AT1G77980 AT2G22540 AT2G34830 AT3G18550 AT4G11660 AT1G79700 AT4G17490 AT1G01250 AT1G16060 AT1G19210 AT1G25560 AT1G53170 AT1G68840 AT1G74930 AT1G78700 AT1G80460 AT2G46270 AT3G01120 AT3G01470 AT3G15210 AT4G16780 AT5G06710 AT5G25830 AT5G47230 AT5G51190 AT1G21340 AT1G56650 AT1G66370 AT1G66380 AT1G66390 AT1G74500 AT1G75250 AT2G19810 AT2G21650 AT2G22750 AT2G26580 AT2G38090 AT2G46590…
92	0.0390536	2	8	Ferric-chelate reductase activity	AT5G49740 AT5G49730
93	0.0390536	2	8	Oxidoreductase activity, oxidizing metal ions, NAD or NADP as acceptor	AT5G49740 AT5G49730
94	0.0390536	2	8	Protein-arginine omega-N asymmetric methyltransferase activity	AT2G19670 AT4G29510
95	0.0390536	2	8	Quercetin 4 -O-glucosyltransferase activity	AT2G43840 AT3G21800
96	0.0411752	3	23	Phosphorelay sensor kinase activity	AT2G40940 AT3G01120 AT3G23150
97	0.0453796	3	24	Protein histidine kinase activity	AT2G40940 AT3G01120 AT3G23150
98	0.0453796	3	24	Phosphotransferase activity, nitrogenous group as acceptor	AT2G40940 AT3G01120 AT3G23150
99	0.0470328	2	9	Histone-arginine N-methyltransferase activity	AT2G19670 AT4G29510
100	0.0470328	2	9	Intramolecular oxidoreductase activity, transposing C=C bonds	AT3G02780 AT5G16440
101	0.0485828	14	341	Phosphatase activity	AT1G02390 AT1G43670 AT1G47380 AT3G05640 AT3G11430 AT3G17790 AT4G01950 AT5G06090 AT5G27930 AT5G54390 AT5G59220 AT3G07130 AT2G38600 AT3G10150
* A total of 231 BP, 9 CC and 101 MF enriched functional categories were identified at FDR, P < 0.05.
