# Supplementary material for: Transcriptomics of Improved Fruit Retention by Hexanal in ‘Honeycrisp’ Reveals Hormonal Crosstalk and Reduced Cell Wall Degradation in the Fruit Abscission Zone
Source: Int J Mol Sci. 2021 Aug 17;22(16):8830. doi: 10.3390/ijms22168830 (PMC8396267; doi:10.3390/ijms22168830)
Supplement: Supplementary file 1 [file ijms-22-08830-s001.zip › Supplementary material Table S4.xlsx]

## Sheet: Phytohormones
Table S4. Detail information of the differentially expressed genes related to various phytohormones
Hormone	Malus domestica gene ID	Corresponding Arabidopsis thaliana ortholog/s	Gene > Defline	Gene > Organism Name	Gene > Length	Gene > Chromosome . Primary Identifier	Gene > Chromosome Location . Start	Gene > Chromosome Location . End	padj	log2FoldChange	foldChange	log10padj
ETHYLENE	MD02G1096500	AT1G19210	AP2 domain/ETHYLENE-RESPONSIVE TRANSCRIPTION FACTOR ERF017	M. domestica v1.1	708	Chr02	7623930	7624637	1.64885e-05	1.42637	2.68769	4.78282
	MD03G1231800	AT1G53170	AP2 domain/ETHYLENE-RESPONSIVE TRANSCRIPTION FACTOR ERF8	M. domestica v1.1	693	Chr03	31718140	31718832	0.000152711	1.48577	2.80066	3.81613
	MD03G1292200	AT2G40940	TWO-COMPONENT SENSOR HISTIDINE KINASE // ETHYLENE RESPONSE SENSOR 1	M. domestica v1.1	3380	Chr03	36926692	36930071	0.0290098	1.08704	2.12438	1.53746
	MD04G1058200	AT4G17490	AP2 domain/EREBP-LIKE FACTOR 6 (EREBP6)	M. domestica v1.1	7541	Chr04	7283821	7291361	9.85819896408127e-7	1.99582	3.98844	6.0062
	MD06G1051900	AT5G47230	AP2 domain (AP2)//ETHYLENE-RESPONSIVE TRANSCRIPTION FACTOR ERF5	M. domestica v1.1	999	Chr06	7252563	7253561	0.015602	2.43785	5.41833	1.80682
	MD07G1151700	AT1G01250	AP2 domain/ETHYLENE-RESPONSIVE TRANSCRIPTION FACTOR ERF023	M. domestica v1.1	567	Chr07	22122629	22123195	0.0464192	-2.09393	0.234242	1.3333
	MD07G1248600	AT5G51190	AP2 domain/EREBP-LIKE FACTOR 105 (EREBP105)	M. domestica v1.1	945	Chr07	31793773	31794717	6.18916e-05	1.39435	2.62871	4.20837
	MD09G1114800	AT1G05010	1-AMINOCYCLOPROPANE-1-CARBOXYLATE OXIDASE 3	M. domestica v1.1	1756	Chr09	8745866	8747621	2.34176e-05	-1.452	0.365515	4.63046
	MD10G1248100	AT4G20880	ETHYLENE-REGULATED NUCLEAR PROTEIN ERT2-LIKE PROTEIN-RELATED	M. domestica v1.1	1500	Chr10	34097658	34099157	0.0276427	1.16333	2.23974	1.55842
	MD12G1028500	AT1G03400	1-AMINOCYCLOPROPANE-1-CARBOXYLATE OXIDASE 4-RELATED	M. domestica v1.1	2133	Chr12	3174831	3176963	0.0459553	-2.59952	0.164993	1.33766
	MD13G1141700	AT1G02500	S-ADENOSYLMETHIONINE SYNTHASE 2 (SAM2)	M. domestica v1.1	2308	Chr13	10985244	10987551	1.09432e-05	-1.49474	0.354844	4.96086
	MD13G1209700	AT3G23150	ETHYLENE RECEPTOR 2-LIKE (ETR2)	M. domestica v1.1	4595	Chr13	19432876	19437470	0.0235345	1.47759	2.78484	1.6283
	MD15G1221100	AT1G19210	AP2 domain/ETHYLENE-RESPONSIVE TRANSCRIPTION FACTOR ERF017	M. domestica v1.1	714	Chr15	17887545	17888258	3.2864e-05	1.46158	2.75409	4.48328
	MD16G1047700	AT1G25560, AT1G68840	RAV-like factor (RAV)//AP2/ERF AND B3 DOMAIN CONTAINING TRANSCRIPTION FACTOR RAV1	M. domestica v1.1	1209	Chr16	3329564	3330772	0.0219575	1.17362	2.25578	1.65842
	MD17G1106300	AT1G05010	1-AMINOCYCLOPROPANE-1-CARBOXYLATE OXIDASE 4	M. domestica v1.1	1725	Chr17	9066736	9068460	0.00595773	-1.27104	0.414361	2.22492
	MD17G1261000	AT1G56650, AT1G66370, AT1G66380, AT1G66390	TRANSCRIPTION FACTOR MYB113-RELATED	M. domestica v1.1	2991	Chr17	32150472	32153462	5.4084e-05	-2.74313	0.14936	4.26693
ABA	MD03G1034900	AT4G17190	FARNESYL DIPHOSPHATE SYNTHASE (FDPS)	M. domestica v1.1	5646	Chr03	2803953	2809598	0.000272993	-1.71664	0.304256	3.56385
	MD03G1172200	AT1G51500, AT3G21090	ATP-BINDING CASSETTE TRANSPORTER G 12-LIKE	M. domestica v1.1	4652	Chr03	23451216	23455867	2.89361030119409e-8	-1.95315	0.258251	7.53856
	MD04G1197100	AT3G05640	PROTEIN PHOSPHATASE 2C 34-RELATED	M. domestica v1.1	3833	Chr04	28527023	28530855	0.00652121	-1.01981	0.493181	2.18567
	MD05G1170300	AT1G69260	NINJA-FAMILY PROTEIN AFP1-RELATED	M. domestica v1.1	1493	Chr05	29987233	29988725	0.000191416	-1.23987	0.423412	3.71802
	MD06G1177100	AT1G10560	U-BOX DOMAIN-CONTAINING PROTEIN 18-RELATED	M. domestica v1.1	2064	Chr06	31692100	31694163	5.69854334707232e-9	1.7722	3.41575	8.24424
	MD07G1291000	AT5G27930	PROTEIN PHOSPHATASE 2C 73	M. domestica v1.1	2397	Chr07	35175364	35177760	0.0154619	-1.17626	0.442497	1.81074
	MD10G1029100	AT5G59550	ABA/WDS induced protein (ABA_WDS)	M. domestica v1.1	961	Chr10	3806737	3807697	0.0026421	-1.45433	0.364924	2.57805
	MD11G1096200	AT3G46620	E3 UBIQUITIN-PROTEIN LIGASE RDUF1-like	M. domestica v1.1	1139	Chr11	8005944	8007082	0.00222044	1.42788	2.69051	2.65356
	MD12G1146500	AT1G07460	L-TYPE LECTIN-DOMAIN CONTAINING RECEPTOR KINASE IV.1-RELATED	M. domestica v1.1	828	Chr12	22517221	22518048	0.0258671	1.3472	2.54417	1.58725
	MD14G1126900	AT1G32640	Transcription factor HAND2/Transcription factor TAL1/TAL2/LYL1	M. domestica v1.1	2463	Chr14	20181581	20184043	0.00164137	1.44348	2.71976	2.78479
	MD16G1160000	AT1G24020	MAJOR ALLERGEN Mal d 1	M. domestica v1.1	2763	Chr16	12969494	12972256	0.000160741	-1.38269	0.383503	3.79387
	MD16G1160100	AT1G24020	MAJOR ALLERGEN Mal d 1.03G	M. domestica v1.1	480	Chr16	12988861	12989340	0.0111163	-1.80559	0.286064	1.95404
	MD16G1160300	AT1G24020	MAJOR ALLERGEN Mal d 1.03G	M. domestica v1.1	835	Chr16	13047363	13048197	0.0291889	-1.56395	0.338223	1.53478
	MD16G1160400	AT1G24020	MAJOR ALLERGEN Mal d 1-like	M. domestica v1.1	1142	Chr16	13059984	13061125	0.000330667	-3.85719	0.0690034	3.48061
	MD16G1160500	AT1G24020	MAJOR ALLERGEN Mal d 1.06A	M. domestica v1.1	861	Chr16	13069155	13070015	1.47808e-06	-2.96788	0.127814	5.8303
	MD17G1044000	AT3G28455	CLAVATA3/ESR (CLE)-RELATED PROTEIN 25	M. domestica v1.1	1942	Chr17	3217476	3219417	0.000174936	-1.84253	0.278832	3.75712
GA	MD02G1198000	AT4G25420, AT5G51810	GIBBERELLIN-20 OXIDASE-RELATED	M. domestica v1.1	1753	Chr02	19262856	19264608	0.0151537	3.1695	8.99737	1.81948
	MD03G1273300	AT3G63010	GIBBERELLIN RECEPTOR GID1B	M. domestica v1.1	2486	Chr03	35659607	35662092	0.00940869	1.12597	2.18248	2.02647
	MD07G1153300	AT2G46590	Dof DOMAIN, ZINC FINGER(zf-Dof)	M. domestica v1.1	1303	Chr07	22366665	22367967	0.0182677	1.95831	3.88607	1.73832
	MD09G1263900	AT3G02885	EXTENSIN, PROLINE-RICH PROTEIN // GIBBERELLIN-REGULATED PROTEIN 12-RELATED	M. domestica v1.1	1142	Chr09	33699541	33700682	7.1532e-05	-1.7691	0.293392	4.1455
	MD15G1034400	AT5G25900	ENT-KAURENE OXIDASE	M. domestica v1.1	3755	Chr15	2429545	2433299	0.00298032	1.27289	2.41645	2.52574
AUXIN	MD02G1086600	AT3G42800	Protein BIG GRAIN 1-like C	M. domestica v1.1	1197	Chr02	6787043	6788239	0.046293	1.6013	3.03416	1.33448
	MD05G1359500	AT3G07390	AUXIN-INDUCED IN ROOT CULTURES PROTEIN 12	M. domestica v1.1	3102	Chr05	47425501	47428602	0.00111592	-1.25191	0.419893	2.95237
	MD08G1022400	AT1G75500	PROTEIN WALLS ARE THIN 1	M. domestica v1.1	3631	Chr08	1637009	1640639	0.0124726	1.58978	3.01004	1.90404
	MD08G1070200	AT5G19530	THERMOSPERMINE SYNTHASE (ACL5)	M. domestica v1.1	3831	Chr08	5549132	5552962	0.000475156	1.35349	2.55529	3.32316
	MD10G1035800	AT1G34040, AT1G34060	SUBGROUP I AMINOTRANSFERASE RELATED // TRYPTOPHAN AMINOTRANSFERASE-RELATED PROTEIN 3-RELATED	M. domestica v1.1	3061	Chr10	4643726	4646786	1.61002e-06	-2.05422	0.240779	5.79317
	MD13G1285100	AT5G13930	NARINGENIN-CHALCONE SYNTHASE	M. domestica v1.1	2603	Chr13	43203447	43206049	0.015011	-1.12993	0.456937	1.82359
	MD16G1198700	AT3G22810, AT4G14740	GENOMIC DNA, CHROMOSOME 3, P1 CLONE: MWI23-RELATED	M. domestica v1.1	3724	Chr16	17924268	17927991	2.06284e-05	1.40578	2.64962	4.68553
	MD17G1261000	AT1G56650	TRANSCRIPTION FACTOR MYB113-RELATED	M. domestica v1.1	2991	Chr17	32150472	32153462	5.4084e-05	-2.74313	0.14936	4.26693
	MD14G1210700	AT5G07990	FLAVONOID 3'-MONOOYGENASE (E1.14.13.21)	M. domestica v1.1	4031	Chr14	29630776	29634806	2.5756e-05	-1.3472	0.393054	4.58912
SA	MD02G1003300	AT2G43820	PATHOGEN-INDUCIBLE SALICYLIC ACID GLUCOSYLTRANSFERASE [EC:2.4.1.-] Glc b1-2 SA (SGT1)	M. domestica v1.1	2427	Chr02	244303	246729	0.00312891	-1.67635	0.312873	2.50461
	MD02G1161600	AT2G23590, AT2G23600, AT2G23610, AT2G23620	SALICYLIC ACID-BINDING PROTEIN 2-LIKE	M. domestica v1.1	1268	Chr02	13577283	13578550	0.00341105	1.40197	2.64261	2.46711
	MD02G1175500	AT3G50270, AT3G50280, AT3G50300, AT5G38130, AT5G67150, AT5G67160	ANTHRANILATE N-HYDROXYCINNAMOYL/BENZOYLTRANSFERASE-LIKE PROTEIN-RELATED	M. domestica v1.1	1353	Chr02	15412331	15413683	0.00107601	1.10772	2.15505	2.96818
	MD15G1146700	AT2G43840	GLUCOSYL/GLUCURONOSYL TRANSFERASES // SUBFAMILY NOT NAMED	M. domestica v1.1	2307	Chr15	10907733	10910039	1.83834e-05	1.47621	2.78217	4.73557
JA	MD02G1161600	AT2G23590, AT2G23600, AT2G23610, AT2G23620	SALICYLIC ACID-BINDING PROTEIN 2-LIKE	M. domestica v1.1	1268	Chr02	13577283	13578550	0.00341105	1.40197	2.64261	2.46711
	MD02G1175500	AT3G50270, AT3G50280, AT3G50300, AT5G38130, AT5G67150, AT5G67160	ANTHRANILATE N-HYDROXYCINNAMOYL/BENZOYLTRANSFERASE-LIKE PROTEIN-RELATED	M. domestica v1.1	1353	Chr02	15412331	15413683	0.00107601	1.10772	2.15505	2.96818
	MD02G1317800	AT3G45140	LIPOXYGENASE (LOX2S)	M. domestica v1.1	7877	Chr02	37219640	37227516	0.0151537	1.2602	2.39529	1.81948
	MD13G1285100	AT5G13930	NARINGENIN-CHALCONE SYNTHASE	M. domestica v1.1	2603	Chr13	43203447	43206049	0.015011	-1.12993	0.456937	1.82359
	MD15G1401300	AT1G76680, AT1G76690	NADH OXIDOREDUCTASE-RELATED // SUBFAMILY NOT NAMED	M. domestica v1.1	3865	Chr15	50230981	50234845	0.0490701	-1.11485	0.461738	1.30918
	MD17G1261000	AT1G56650, AT1G66370, AT1G66380, AT1G66390	TRANSCRIPTION FACTOR MYB113-RELATED	M. domestica v1.1	2991	Chr17	32150472	32153462	5.4084e-05	-2.74313	0.14936	4.26693
CYTOKININ	MD01G1168100	AT2G40670, AT3G56380	RESPONSE REGULATOR OF TWO-COMPONENT SYSTEM // TWO-COMPONENT RESPONSE REGULATOR ARR16-RELATED	M. domestica v1.1	1130	Chr01	27253523	27254652	0.00710757	-2.37936	0.192194	2.14828
	MD05G1130400	AT4G35190	CYTOKININ RIBOSIDE 5'-MONOPHOSPHATE PHOSPHORIBOHYDROLASE LOG5	M. domestica v1.1	1963	Chr05	25510544	25512506	0.0103667	-2.26299	0.20834	1.98436
	MD11G1255800	AT3G15150	E3 SUMO-PROTEIN LIGASE MMS21	M. domestica v1.1	3193	Chr11	36870235	36873427	0.0362634	1.03726	2.05232	1.44053
	MD15G1021500	AT1G75450	CYTOKININ DEHYDROGENASE 5	M. domestica v1.1	6378	Chr15	1244122	1250499	7.28841095269961e-9	-1.90088	0.26778	8.13737
BS	MD11G1267200	AT1G78700	BES1/BZR1 HOMOLOG PROTEIN 3	M. domestica v1.1	4087	Chr11	38214764	38218850	0.000214796	1.66092	3.16219	3.66797
