# Supplementary material for: Transcriptomics of Improved Fruit Retention by Hexanal in ‘Honeycrisp’ Reveals Hormonal Crosstalk and Reduced Cell Wall Degradation in the Fruit Abscission Zone
Source: Int J Mol Sci. 2021 Aug 17;22(16):8830. doi: 10.3390/ijms22168830 (PMC8396267; doi:10.3390/ijms22168830)
Supplement: Supplementary file 1 [file ijms-22-08830-s001.zip › Supplementary material Table S5.xlsx]

## Sheet: TFs
Table S5. Detail information about the differentially expressed genes that are putatively encoding transcription factors
Malus domestica gene ID	Corresponding Arabidopsis thaliana ortholog/s	Gene > Defline	Gene > Organism Name	Gene > Length	Gene > Chr . Primary Identifier	Gene > Chr Location . Start	Gene > Chr Location . End	padj	log2FoldChange	pvalue	foldChange	log10padj
MD00G1068800	AT2G22750, AT4G37850	TRANSCRIPTION FACTOR BHLH18-RELATED	M. domestica v1.1	2349	Chr00	13493469	13495817	0.00511355	-3.05636	5.43689e-05	0.120211	2.29128
MD02G1096500	AT1G19210, AT1G74930	AP2 domain (AP2) ETHYLENE-RESPONSIVE TRANSCRIPTION FACTOR ERF017	M. domestica v1.1	708	Chr02	7623930	7624637	1.64885e-05	1.42637	3.59740448878461e-8	2.68769	4.78282
MD03G1231800	AT1G53170, AT3G15210	AP2 domain (AP2)/ERF4	M. domestica v1.1	693	Chr03	31718140	31718832	0.000152711	1.48577	6.21605371409745e-7	2.80066	3.81613
MD04G1058200	AT4G17490, AT5G47230	AP2 domain (AP2) EREBP-like factor 5 (EREBP5)	M. domestica v1.1	7541	Chr04	7283821	7291361	9.85819896408127e-7	1.99582	1.25197746458422e-9	3.98844	6.0062
MD04G1064700	AT4G11660	HEAT SHOCK TRANSCRIPTION FACTOR // HEAT STRESS TRANSCRIPTION FACTOR B-2B	M. domestica v1.1	1843	Chr04	8697125	8698967	0.0302438	1.18821	0.000690381	2.2787	1.51936
MD05G1065500	AT2G21650, AT4G39250	DUPLICATED SANT DNA-BINDING DOMAIN-CONTAINING PROTEIN//RADIALIS-like 2	M. domestica v1.1	1016	Chr05	12019271	12020286	4.8357e-06	-1.64228	8.18836222777029e-9	0.320349	5.31554
MD05G1265200	AT1G30650, AT2G34830	WRKY DNA -binding domain (WRKY) TRANSCRIPTION FACTOR 14	M. domestica v1.1	4562	Chr05	40011060	40015621	0.0495793	1.30714	0.00142721	2.4745	1.3047
MD06G1051900	AT4G17490, AT5G47230	AP2 domain (AP2)/ERF5	M. domestica v1.1	999	Chr06	7252563	7253561	0.015602	2.43785	0.000266224	5.41833	1.80682
MD06G1211100	AT3G18550	TRANSCRIPTION FACTOR TCP18	M. domestica v1.1	2844	Chr06	34380518	34383361	0.00131964	1.39904	9.16175e-06	2.63726	2.87955
MD07G1151700	AT1G01250	AP2 domain (AP2) ETHYLENE-RESPONSIVE TRANSCRIPTION FACTOR ERF023	M. domestica v1.1	567	Chr07	22122629	22123195	0.0464192	-2.09393	0.00130147	0.234242	1.3333
MD07G1248600	AT5G51190	AP2 domain (AP2) EREBP-like factor 105 (EREBP105)	M. domestica v1.1	945	Chr07	31793773	31794717	6.18916e-05	1.39435	1.95496048371372e-7	2.62871	4.20837
MD08G1113200	AT5G25830	TRANSCRIPTION FACTOR GATA 12-LIKE GATA BINDING FACTOR 12-LIKE	M. domestica v1.1	1697	Chr08	10042163	10043859	0.0151537	2.24463	0.000252822	4.73916	1.81948
MD12G1034200	AT2G36050, AT3G52540	TRANSCRIPTION REPRESSOR OFP13-like	M. domestica v1.1	876	Chr12	3751599	3752474	0.00310878	2.62979	2.91094e-05	6.18935	2.50741
MD13G1012600	AT1G31050	TRANSCRIPTION FACTOR BHLH111	M. domestica v1.1	3017	Chr13	753937	756953	1.10638e-06	1.84567	1.47714170877737e-9	3.59419	5.9561
MD14G1221800	AT3G18550	TRANSCRIPTION FACTOR TCP18	M. domestica v1.1	2563	Chr14	30342865	30345427	0.00897356	1.1371	0.000116301	2.19939	2.04704
MD15G1171100	AT2G26580	YABBY DOMAIN CLASS TRANSCRIPTION FACTOR	M. domestica v1.1	4399	Chr15	13285307	13289705	0.0436758	3.12882	0.00118615	8.74721	1.35976
MD15G1221100	AT1G19210, AT1G74930	AP2 domain (AP2) ETHYLENE-RESPONSIVE TRANSCRIPTION FACTOR ERF017	M. domestica v1.1	714	Chr15	17887545	17888258	3.2864e-05	1.46158	8.88245475568563e-8	2.75409	4.48328
MD15G1313200	AT2G22540	MADS-box protein JOINTLESS-like isoform X3	M. domestica v1.1	4779	Chr15	31619578	31624356	0.0152551	2.35406	0.00025782	5.11263	1.81658
MD15G1362500	AT1G22130, AT1G77980	MADS BOX PROTEIN // F2E2.20-RELATED	M. domestica v1.1	5215	Chr15	43737493	43742707	0.0302438	3.23423	0.000689812	9.41021	1.51936
MD16G1047700	AT1G25560, AT1G68840	AP2/ERF and B3 domain-containing transcription repressor RAV1	M. domestica v1.1	1209	Chr16	3329564	3330772	0.0219575	1.17362	0.000424968	2.25578	1.65842
MD17G1261000	AT1G56650, AT1G66370, AT1G66380, AT1G66390	TRANSCRIPTION FACTOR MYB113-RELATED	M. domestica v1.1	2991	Chr17	32150472	32153462	5.4084e-05	-2.74313	1.63789395217988e-7	0.14936	4.26693
