# Supplementary material for: Transcriptomics of Improved Fruit Retention by Hexanal in ‘Honeycrisp’ Reveals Hormonal Crosstalk and Reduced Cell Wall Degradation in the Fruit Abscission Zone
Source: Int J Mol Sci. 2021 Aug 17;22(16):8830. doi: 10.3390/ijms22168830 (PMC8396267; doi:10.3390/ijms22168830)
Supplement: Supplementary file 1 [file ijms-22-08830-s001.zip › Supplementary material Table S6.xlsx]

## Sheet: Cell wall modification
Table S6. Detail information about the differentially expressed genes that are related to cell-wall remodelling
Malus domestica gene ID	Corresponding Arabidopsis thaliana ortholog/s	Gene > Defline	Gene > Organism Name	Gene > Length	Gene > Chromosome . Primary Identifier	Gene > Chromosome Location . Start	Gene > Chromosome Location . End	padj	log2FoldChange	foldChange	log10padj
MD00G1087900	AT2G43870, AT3G59850	POLYGALACTURONASE 1	M. domestica v1.1	2345	Chr00	17831826	17834170	0.00160857	-1.97636	0.254129	2.79356
MD00G1125400	AT1G26770	EXPANSIN-A10-LIKE	M. domestica v1.1	2029	Chr00	26716957	26718985	0.00937228	-3.98492	0.0631568	2.02815
MD01G1100600	AT5G04310	PECTIN LYASE-LIKE SUPERFAMILY PROTEIN-RELATED	M. domestica v1.1	5815	Chr01	21371586	21377400	1.78637e-06	-1.47055	0.360845	5.74803
MD01G1135600	AT3G55500	EXPANSIN-A16-RELATED	M. domestica v1.1	1643	Chr01	24472213	24473855	4.69459e-05	-1.35272	0.391553	4.3284
MD03G1090700	AT2G28950	EXPANSIN-A6	M. domestica v1.1	3648	Chr03	7513108	7516755	8.24809640153556e-11	-2.0908	0.234751	10.0836
MD05G1100900	AT1G71380	1,4-BETA-XYLAN ENDOHYDROLASE-RELATED	M. domestica v1.1	3178	Chr05	20910860	20914037	0.02191	1.00926	2.01288	1.65936
MD05G1296600	AT4G18780	CELLULOSE SYNTHASE A CATALYTIC SUBUNIT 8 [UDP-FORMING]	M. domestica v1.1	5394	Chr05	43091799	43097192	0.0349646	-1.17219	0.443747	1.45637
MD06G1006900	AT3G57260	Glucan endo-1,3-beta-D-glucosidase / Laminarinase	M. domestica v1.1	2134	Chr06	714149	716282	0.0259032	-1.22494	0.427815	1.58665
MD06G1105900	AT1G64390	ENDOGLUCANASE 19-RELATED	M. domestica v1.1	4470	Chr06	24470237	24474706	0.0338238	-1.35398	0.39121	1.47078
MD06G1120700	AT3G48950	ENDO-1,4-BETA-GLUCANASE	M. domestica v1.1	2827	Chr06	26121728	26124554	0.0134175	-1.59225	0.331654	1.87233
MD06G1195100	AT2G03090	EXPANSIN-A1-LIKE	M. domestica v1.1	1417	Chr06	32954957	32956373	7.79753e-05	-1.96975	0.255298	4.10804
MD06G1203900	AT3G08900	(1 of 8) K13379 - alpha-1,4-glucan-protein synthase [UDP-forming] 2	M. domestica v1.1	2462	Chr06	33853359	33855820	0.00135799	-1.32648	0.398741	2.8671
MD07G1233100	AT2G40610	EXPANSIN-A8	M. domestica v1.1	2056	Chr07	30701846	30703901	5.07390682254421e-11	-2.02051	0.24647	10.2947
MD07G1279000	AT2G23900	ENDO-POLYGALACTURONASE-LIKE PROTEIN-RELATED	M. domestica v1.1	2737	Chr07	34347336	34350072	0.000323061	-1.15042	0.450493	3.49072
MD07G1282800	AT5G24090	Chitinase	M. domestica v1.1	903	Chr07	34583669	34584571	0.00163482	1.20213	2.3008	2.78653
MD08G1147800	AT5G42420	Endoglucanase 45-like domain containing protein isoform X1	M. domestica v1.1	700	Chr08	14887927	14888626	0.0107187	-3.41195	0.0939511	1.96986
MD09G1102600	AT4G03210	XYLOGLUCAN ENDOTRANSGLUCOSYLASE	M. domestica v1.1	3187	Chr09	7492197	7495383	0.00138701	1.17598	2.25947	2.85792
MD10G1003400	AT1G22880	ENDO-1,4-BETA-GLUCANASE-3 // ENDOGLUCANASE 3-RELATED	M. domestica v1.1	3741	Chr10	649524	653264	0.029651	-1.92928	0.262561	1.52796
MD10G1145600	AT1G21070, AT1G76670	SOLUTE CARRIER FAMILY 35	M. domestica v1.1	2420	Chr10	23211047	23213466	0.00779338	-1.03824	0.486921	2.10827
MD11G1054500	AT2G40610	EXPANSIN-A8	M. domestica v1.1	1869	Chr11	4644688	4646556	0.00772773	-3.30893	0.100905	2.11195
MD11G1156200	AT5G22740	GLUCOMANNAN 4-BETA-MANNOSYLTRANSFERASE 2	M. domestica v1.1	5646	Chr11	15012290	15017935	4.8830495997779e-9	-1.74487	0.298361	8.31131
MD12G1002300	AT1G64760, AT2G19440	GLUCAN ENDO-1,3-BETA-GLUCOSIDASE 8-RELATED	M. domestica v1.1	2708	Chr12	393281	395988	0.0124879	-1.75226	0.296837	1.90351
MD13G1042700	AT1G68560	Xylan 1,4-beta-xylosidase	M. domestica v1.1	5465	Chr13	2971349	2976813	5.67214e-05	-1.5571	0.339834	4.24625
MD13G1094100	AT1G10640, AT1G60590	Pectinase	M. domestica v1.1	4246	Chr13	6625969	6630214	0.0103245	1.1253	2.18147	1.98613
MD14G1128000	AT1G64390	ENDOGLUCANASE 19-RELATED	M. domestica v1.1	4991	Chr14	20435456	20440446	0.0108319	-1.27344	0.413672	1.9653
MD15G1024000	AT5G66460	mannan endo-1,4-beta-mannosidase (MAN)	M. domestica v1.1	3035	Chr15	1425922	1428956	0.0261315	-1.30142	0.405726	1.58283
MD16G1070600	AT1G26770	EXPANSIN-A-1-LIKE	M. domestica v1.1	1857	Chr16	4956658	4958514	0.0127471	-1.04666	0.484088	1.89459
MD16G1095400	AT1G10640, AT1G60590	PECTIN LYASE-LIKE PROTEIN	M. domestica v1.1	4278	Chr16	6593888	6598165	8.59031e-05	1.26096	2.39656	4.06599
MD16G1140500	AT1G48100	Pectinase	M. domestica v1.1	5819	Chr16	10800275	10806093	0.0307158	1.7222	3.29938	1.51264
MD17G1038900	AT3G28180	XYLOGLUCAN GLYCOSYLTRANSFERASE 4	M. domestica v1.1	2522	Chr17	2839125	2841646	0.0020014	-1.75407	0.296464	2.69867
MD17G1141200	AT3G58790	GALACTURONOSYLTRANSFERASE 15-RELATED	M. domestica v1.1	11498	Chr17	12677552	12689049	0.00176339	-2.0431	0.242641	2.75365
